# Supplementary material for: Tris­[4-(di­methyl­amino)­pyridine][tris(pyra­zol-1-yl)methane]­­ruthenium(II) bis­(hexa­fluorido­phosphate) diethyl ether monosolvate
Source: Acta Crystallogr Sect E Struct Rep Online. 2013 Sep 21;69(Pt 10):m549–50. doi: 10.1107/S1600536813025245 (PMC3790357; doi:10.1107/S1600536813025245)
Supplement: Supplementary file 1 [file e-69-0m549-sup1.cif]

##############################################################################
#                                                                            #
# This CIF contains the data in a paper accepted for publication in          #
# Acta Crystallographica Section E. It conforms to the requirements of       #
# Notes for Authors for Acta Crystallographica Section E, and has been       #
# peer reviewed under the auspices of the IUCr Commission on Journals.       #
#                                                                            #
# Full details of the Crystallographic Information File format               #
# are given in the paper "The Crystallographic Information File (CIF):       #
# a New Standard Archive File for Crystallography" by S. R. Hall, F. H.      #
# Allen and I. D. Brown [Acta Cryst. (1991), A47, 655-685].                  #
#                                                                            #
# The current version of the core CIF dictionary is obtainable from          #
# ftp://ftp.iucr.org/pub/cif_core.dic.                                       #
#                                                                            #
# Software is freely available for graphical display of the structure(s)     #
# in this CIF. For information consult the CIF software page                 #
# http://www.iucr.org/resources/cif/software.                                #
#                                                                            #
# This file may be used for bona fide research purposes within the           #
# scientific community so long as proper attribution is given to the journal # 
# article from which it was obtained.                                        #
#                                                                            #
##############################################################################
data_I
_database_code_depnum_ccdc_archive 'CCDC 960685'
_audit_creation_method     SHELXL-97
_journal_date_recd_electronic     2013-09-03
_journal_date_accepted     2013-09-11
_journal_name_full     'Acta Crystallographica, Section E'
_journal_year     2013
_journal_volume     69
_journal_issue     10
_journal_page_first     m549
_journal_page_last     m550
_journal_paper_category     QM
_journal_paper_doi     10.1107/S1600536813025245
_journal_coeditor_code     NC2317
_publ_contact_author_name     'Dr Benjamin J. Coe'
_publ_contact_author_address
;
School of Chemistry
University of Manchester
Manchester M13 9PL
UK
;
_publ_contact_author_email     b.coe@manchester.ac.uk
_publ_contact_author_fax     '44(161)2754598'
_publ_contact_author_phone     '44(161)2754601'
_publ_section_title
;
Tris[4-(dimethylamino)pyridine][tris(pyrazol-1-yl)methane]ruthenium(II)
bis(hexafluoridophosphate) diethyl ether monosolvate
;
loop_
    _publ_author_name
    _publ_author_address
    'Coe, Benjamin J.'
;
School of Chemistry
University of Manchester
Manchester M13 9PL
UK
;
    'Raftery, James'
;
School of Chemistry
University of Manchester
Manchester M13 9PL
UK
;
    'Rusanova, Daniela'
;
School of Chemistry
University of Manchester
Manchester M13 9PL
UK
;
_chemical_name_systematic     
;
Tris[4-(dimethylamino)pyridine][tris(pyrazol-1-yl)methane]ruthenium(II)
bis(hexafluoridophosphate) diethyl ether monosolvate
;
_chemical_name_common     ?
_chemical_formula_moiety     '(C31 H40 N12 Ru) , (P F6 )2 , C4 H10 O'
_chemical_formula_sum     'C35 H50 F12 N12 O P2 Ru'
_chemical_formula_iupac
                           '[Ru (C10 H10 N6) (C7 H10 N2)3]  (P F6 )2 , C4 H10 O'
_chemical_formula_weight     1045.88
_chemical_melting_point     ?
_symmetry_cell_setting     triclinic
_symmetry_space_group_name_H-M     P-1
loop_
    _symmetry_equiv_pos_as_xyz
    'x, y, z'
    '-x, -y, -z'
_cell_length_a     12.1005(9)
_cell_length_b     12.5711(9)
_cell_length_c     15.7032(11)
_cell_angle_alpha     80.0470(10)
_cell_angle_beta     75.3770(10)
_cell_angle_gamma     71.4490(10)
_cell_volume     2180.1(3)
_cell_formula_units_Z     2
_cell_measurement_reflns_used     3615
_cell_measurement_theta_min     2.479
_cell_measurement_theta_max     26.3895
_cell_measurement_temperature     100(2)
_exptl_crystal_description     plate
_exptl_crystal_colour     white
_exptl_crystal_size_max     0.30
_exptl_crystal_size_mid     0.10
_exptl_crystal_size_min     0.03
_exptl_crystal_density_diffrn     1.593
_exptl_crystal_density_method     'not measured'
_exptl_crystal_F_000     1068
_exptl_absorpt_coefficient_mu     0.530
_exptl_absorpt_correction_type     none
_exptl_absorpt_process_details     ?
_exptl_special_details     ?
_diffrn_ambient_temperature     100(2)
_diffrn_radiation_type     MoK\a
_diffrn_radiation_wavelength     0.71073
_diffrn_radiation_source     'fine-focus sealed tube'
_diffrn_radiation_monochromator     graphite
_diffrn_measurement_device_type     'Bruker SMART CCD area-detector'
_diffrn_measurement_method     'phi and omega scans'
_diffrn_detector_area_resol_mean     ?
_diffrn_reflns_number     19049
_diffrn_reflns_av_R_equivalents     0.0510
_diffrn_reflns_av_sigmaI/netI     0.1001
_diffrn_reflns_theta_min     1.72
_diffrn_reflns_theta_max     28.28
_diffrn_reflns_theta_full     25.00
_diffrn_measured_fraction_theta_max     0.918
_diffrn_measured_fraction_theta_full     0.994
_diffrn_reflns_limit_h_min     -15
_diffrn_reflns_limit_h_max     15
_diffrn_reflns_limit_k_min     -16
_diffrn_reflns_limit_k_max     16
_diffrn_reflns_limit_l_min     -20
_diffrn_reflns_limit_l_max     20
_diffrn_standards_number     ?
_diffrn_standards_interval_count     ?
_diffrn_standards_interval_time     ?
_diffrn_standards_decay_%     ?
_refine_special_details
;
Refinement of <i>F</i>^2^ against ALL reflections. The weighted <i>R</i>-factor
<i>wR</i> and goodness of fit <i>S</i> are based on <i>F</i>^2^, conventional
<i>R</i>-factors <i>R</i> are based on <i>F</i>, with <i>F</i> set to zero for
negative <i>F</i>^2^. The threshold expression of <i>F</i>^2^ >
\s(<i>F</i>^2^) is used only for calculating <i>R</i>-factors(gt) <i>etc</i>.
and is not relevant to the choice of reflections for refinement.
<i>R</i>-factors based on <i>F</i>^2^ are statistically about twice as large
as those based on <i>F</i>, and <i>R</i>- factors based on ALL data will be
even larger.
;
_reflns_number_total     9932
_reflns_number_gt     7805
_reflns_threshold_expression     >2sigma(I)
_refine_ls_structure_factor_coef     Fsqd
_refine_ls_matrix_type     full
_refine_ls_R_factor_all     0.0799
_refine_ls_R_factor_gt     0.0574
_refine_ls_wR_factor_gt     0.1039
_refine_ls_wR_factor_ref     0.1135
_refine_ls_goodness_of_fit_ref     0.945
_refine_ls_restrained_S_all     0.945
_refine_ls_number_reflns     9932
_refine_ls_number_parameters     576
_refine_ls_number_restraints     0
_refine_ls_hydrogen_treatment     constr
_refine_ls_weighting_scheme     calc
_refine_ls_weighting_details
         'calc w=1/[\s^2^(Fo^2^)+(0.0406P)^2^+0.0000P] where P=(Fo^2^+2Fc^2^)/3'
_atom_sites_solution_hydrogens     geom
_atom_sites_solution_primary     direct
_atom_sites_solution_secondary     difmap
_refine_ls_shift/su_max     0.001
_refine_ls_shift/su_mean     0.000
_refine_diff_density_max     1.027
_refine_diff_density_min     -0.980
_refine_ls_extinction_method     none
_refine_ls_extinction_coef     ?
loop_
    _atom_type_symbol
    _atom_type_description
    _atom_type_scat_dispersion_real
    _atom_type_scat_dispersion_imag
    _atom_type_scat_source
    'C' 'C' 0.0033 0.0016
                         'International Tables Vol C Tables 4.2.6.8 and 6.1.1.4'
    'H' 'H' 0.0000 0.0000
                         'International Tables Vol C Tables 4.2.6.8 and 6.1.1.4'
    'F' 'F' 0.0171 0.0103
                         'International Tables Vol C Tables 4.2.6.8 and 6.1.1.4'
    'N' 'N' 0.0061 0.0033
                         'International Tables Vol C Tables 4.2.6.8 and 6.1.1.4'
    'O' 'O' 0.0106 0.0060
                         'International Tables Vol C Tables 4.2.6.8 and 6.1.1.4'
    'P' 'P' 0.1023 0.0942
                         'International Tables Vol C Tables 4.2.6.8 and 6.1.1.4'
    'Ru' 'Ru' -1.2594 0.8363
                         'International Tables Vol C Tables 4.2.6.8 and 6.1.1.4'
_computing_data_collection     'SMART (Bruker, 2003)'
_computing_cell_refinement     'SAINT-Plus (Bruker, 2003)'
_computing_data_reduction     'SAINT-Plus (Bruker, 2003)'
_computing_structure_solution     'SHELXS97 (Sheldrick, 2008)'
_computing_structure_refinement     'SHELXL97 (Sheldrick, 2008)'
_computing_molecular_graphics     'SHELXTL (Sheldrick, 2008)'
_computing_publication_material     'SHELXTL (Sheldrick, 2008)'
loop_
    _atom_site_type_symbol
    _atom_site_label
    _atom_site_fract_x
    _atom_site_fract_y
    _atom_site_fract_z
    _atom_site_U_iso_or_equiv
    _atom_site_adp_type
    _atom_site_calc_flag
    _atom_site_refinement_flags
    _atom_site_occupancy
    _atom_site_symmetry_multiplicity
    _atom_site_disorder_assembly
    _atom_site_disorder_group
    C C1 0.7382(4) 0.1177(3) 0.5113(2) 0.0248(9) Uani d . 1 1 . .
    H H1 0.7583 0.1806 0.5220 0.030 Uiso calc R 1 1 . .
    C C2 0.7017(4) 0.0496(3) 0.5832(3) 0.0275(9) Uani d . 1 1 . .
    H H2 0.6981 0.0659 0.6409 0.033 Uiso calc R 1 1 . .
    C C3 0.6696(3) -0.0442(3) 0.5727(3) 0.0234(9) Uani d . 1 1 . .
    C C4 0.6752(4) -0.0577(3) 0.4850(3) 0.0246(9) Uani d . 1 1 . .
    H H4 0.6522 -0.1180 0.4726 0.030 Uiso calc R 1 1 . .
    C C5 0.7135(3) 0.0148(3) 0.4170(2) 0.0229(9) Uani d . 1 1 . .
    H H5 0.7160 0.0018 0.3586 0.027 Uiso calc R 1 1 . .
    C C6 0.6289(4) -0.0952(4) 0.7321(3) 0.0379(11) Uani d . 1 1 . .
    H H6A 0.7068 -0.0917 0.7370 0.057 Uiso calc R 1 1 . .
    H H6B 0.6075 -0.1569 0.7734 0.057 Uiso calc R 1 1 . .
    H H6C 0.5685 -0.0237 0.7462 0.057 Uiso calc R 1 1 . .
    C C7 0.5928(4) -0.2053(4) 0.6294(3) 0.0377(11) Uani d . 1 1 . .
    H H7A 0.5194 -0.1734 0.6067 0.057 Uiso calc R 1 1 . .
    H H7B 0.5767 -0.2509 0.6858 0.057 Uiso calc R 1 1 . .
    H H7C 0.6538 -0.2529 0.5867 0.057 Uiso calc R 1 1 . .
    C C8 1.0074(3) -0.0062(3) 0.3353(3) 0.0218(8) Uani d . 1 1 . .
    H H8 0.9646 -0.0109 0.3949 0.026 Uiso calc R 1 1 . .
    C C9 1.1044(3) -0.0934(3) 0.3096(3) 0.0222(8) Uani d . 1 1 . .
    H H9 1.1266 -0.1567 0.3511 0.027 Uiso calc R 1 1 . .
    C C10 1.1722(3) -0.0919(3) 0.2237(3) 0.0225(8) Uani d . 1 1 . .
    C C11 1.1297(3) 0.0029(3) 0.1662(3) 0.0248(9) Uani d . 1 1 . .
    H H11 1.1695 0.0084 0.1059 0.030 Uiso calc R 1 1 . .
    C C12 1.0311(3) 0.0871(3) 0.1973(2) 0.0206(8) Uani d . 1 1 . .
    H H12 1.0052 0.1502 0.1567 0.025 Uiso calc R 1 1 . .
    C C13 1.3138(4) -0.2704(3) 0.2609(3) 0.0307(10) Uani d . 1 1 . .
    H H13A 1.3159 -0.2419 0.3146 0.046 Uiso calc R 1 1 . .
    H H13B 1.3941 -0.3154 0.2349 0.046 Uiso calc R 1 1 . .
    H H13C 1.2594 -0.3175 0.2759 0.046 Uiso calc R 1 1 . .
    C C14 1.3387(4) -0.1768(4) 0.1074(3) 0.0469(13) Uani d . 1 1 . .
    H H14A 1.2844 -0.1649 0.0675 0.070 Uiso calc R 1 1 . .
    H H14B 1.3996 -0.2496 0.0998 0.070 Uiso calc R 1 1 . .
    H H14C 1.3773 -0.1163 0.0936 0.070 Uiso calc R 1 1 . .
    C C15 0.8290(3) 0.3890(3) 0.4188(3) 0.0211(8) Uani d . 1 1 . .
    H H15 0.7741 0.4359 0.3844 0.025 Uiso calc R 1 1 . .
    C C16 0.8523(3) 0.4366(3) 0.4819(2) 0.0221(8) Uani d . 1 1 . .
    H H16 0.8135 0.5138 0.4902 0.027 Uiso calc R 1 1 . .
    C C17 0.9334(3) 0.3716(3) 0.5346(3) 0.0249(9) Uani d . 1 1 . .
    C C18 0.9956(3) 0.2630(3) 0.5096(3) 0.0250(9) Uani d . 1 1 . .
    H H18 1.0590 0.2176 0.5370 0.030 Uiso calc R 1 1 . .
    C C19 0.9656(3) 0.2218(3) 0.4458(2) 0.0216(8) Uani d . 1 1 . .
    H H19 1.0091 0.1473 0.4317 0.026 Uiso calc R 1 1 . .
    C C20 0.8716(4) 0.5209(4) 0.6324(3) 0.0329(10) Uani d . 1 1 . .
    H H20A 0.8780 0.5811 0.5843 0.049 Uiso calc R 1 1 . .
    H H20B 0.8947 0.5366 0.6834 0.049 Uiso calc R 1 1 . .
    H H20C 0.7892 0.5170 0.6495 0.049 Uiso calc R 1 1 . .
    C C21 1.0310(4) 0.3439(4) 0.6590(3) 0.0396(12) Uani d . 1 1 . .
    H H21A 0.9926 0.2918 0.7002 0.059 Uiso calc R 1 1 . .
    H H21B 1.0501 0.3923 0.6924 0.059 Uiso calc R 1 1 . .
    H H21C 1.1046 0.3009 0.6222 0.059 Uiso calc R 1 1 . .
    C C22 0.6585(3) 0.3694(3) 0.1915(2) 0.0188(8) Uani d . 1 1 . .
    H H22 0.6096 0.4206 0.1499 0.023 Uiso calc R 1 1 . .
    C C23 0.7489(4) 0.0752(3) 0.1931(2) 0.0250(9) Uani d . 1 1 . .
    H H23 0.7897 0.0010 0.2138 0.030 Uiso calc R 1 1 . .
    C C24 0.6901(4) 0.1006(3) 0.1235(3) 0.0291(10) Uani d . 1 1 . .
    H H24 0.6831 0.0489 0.0890 0.035 Uiso calc R 1 1 . .
    C C25 0.6447(3) 0.2147(3) 0.1149(3) 0.0236(9) Uani d . 1 1 . .
    H H25 0.5996 0.2584 0.0728 0.028 Uiso calc R 1 1 . .
    C C26 0.9455(3) 0.3760(3) 0.1926(2) 0.0205(8) Uani d . 1 1 . .
    H H26 1.0177 0.3498 0.2135 0.025 Uiso calc R 1 1 . .
    C C27 0.9210(4) 0.4656(3) 0.1276(3) 0.0239(9) Uani d . 1 1 . .
    H H27 0.9714 0.5106 0.0969 0.029 Uiso calc R 1 1 . .
    C C28 0.8095(4) 0.4752(3) 0.1172(2) 0.0230(9) Uani d . 1 1 . .
    H H28 0.7666 0.5292 0.0779 0.028 Uiso calc R 1 1 . .
    C C29 0.5636(3) 0.3661(3) 0.4219(3) 0.0208(8) Uani d . 1 1 . .
    H H29 0.5735 0.3399 0.4808 0.025 Uiso calc R 1 1 . .
    C C30 0.4624(3) 0.4454(3) 0.3999(3) 0.0259(9) Uani d . 1 1 . .
    H H30 0.3925 0.4827 0.4394 0.031 Uiso calc R 1 1 . .
    C C31 0.4845(3) 0.4584(3) 0.3095(3) 0.0248(9) Uani d . 1 1 . .
    H H31 0.4322 0.5065 0.2736 0.030 Uiso calc R 1 1 . .
    C C32 -0.0178(5) 0.1634(5) 0.9442(4) 0.0647(17) Uani d . 1 1 . .
    H H32A 0.0243 0.1048 0.9040 0.097 Uiso calc R 1 1 . .
    H H32B -0.0881 0.2136 0.9229 0.097 Uiso calc R 1 1 . .
    H H32C -0.0430 0.1281 1.0036 0.097 Uiso calc R 1 1 . .
    C C33 0.0611(5) 0.2281(4) 0.9471(4) 0.0560(15) Uani d . 1 1 . .
    H H33A 0.0845 0.2658 0.8874 0.067 Uiso calc R 1 1 . .
    H H33B 0.0185 0.2873 0.9877 0.067 Uiso calc R 1 1 . .
    C C34 0.2419(5) 0.2204(4) 0.9812(4) 0.0560(16) Uani d . 1 1 . .
    H H34A 0.1999 0.2774 1.0238 0.067 Uiso calc R 1 1 . .
    H H34B 0.2650 0.2604 0.9225 0.067 Uiso calc R 1 1 . .
    C C35 0.3515(5) 0.1424(5) 1.0105(4) 0.0682(18) Uani d . 1 1 . .
    H H35A 0.3281 0.0998 1.0670 0.102 Uiso calc R 1 1 . .
    H H35B 0.4016 0.1866 1.0178 0.102 Uiso calc R 1 1 . .
    H H35C 0.3963 0.0900 0.9658 0.102 Uiso calc R 1 1 . .
    F F1 0.4903(2) 0.2958(2) 0.63159(16) 0.0468(7) Uani d . 1 1 . .
    F F2 0.4247(3) 0.1426(2) 0.6560(2) 0.0637(9) Uani d . 1 1 . .
    F F3 0.2520(2) 0.2383(3) 0.7375(2) 0.0811(12) Uani d . 1 1 . .
    F F4 0.3175(3) 0.3913(3) 0.7116(2) 0.0787(11) Uani d . 1 1 . .
    F F5 0.3163(2) 0.3063(2) 0.59690(17) 0.0450(7) Uani d . 1 1 . .
    F F6 0.4260(2) 0.2253(3) 0.77040(17) 0.0532(8) Uani d . 1 1 . .
    F F7 0.4333(2) 0.5084(2) 0.11112(17) 0.0446(7) Uani d . 1 1 . .
    F F8 0.3946(2) 0.3930(2) 0.03370(17) 0.0482(7) Uani d . 1 1 . .
    F F9 0.1992(2) 0.4556(2) 0.09274(17) 0.0458(7) Uani d . 1 1 . .
    F F10 0.2368(2) 0.5714(2) 0.16910(17) 0.0455(7) Uani d . 1 1 . .
    F F11 0.3025(2) 0.5791(2) 0.02154(15) 0.0354(6) Uani d . 1 1 . .
    F F12 0.3306(3) 0.3853(2) 0.18237(17) 0.0495(8) Uani d . 1 1 . .
    N N1 0.7480(3) 0.1031(3) 0.4263(2) 0.0194(7) Uani d . 1 1 . .
    N N2 0.6349(3) -0.1148(3) 0.6426(2) 0.0284(8) Uani d . 1 1 . .
    N N3 0.9678(3) 0.0875(3) 0.2810(2) 0.0195(7) Uani d . 1 1 . .
    N N4 1.2724(3) -0.1759(3) 0.1975(2) 0.0296(8) Uani d . 1 1 . .
    N N5 0.8787(3) 0.2796(3) 0.4016(2) 0.0203(7) Uani d . 1 1 . .
    N N6 0.9507(3) 0.4134(3) 0.6027(2) 0.0300(8) Uani d . 1 1 . .
    N N7 0.6755(3) 0.2541(2) 0.1773(2) 0.0189(7) Uani d . 1 1 . .
    N N8 0.7408(3) 0.1685(3) 0.2272(2) 0.0194(7) Uani d . 1 1 . .
    N N9 0.7719(3) 0.3937(3) 0.1732(2) 0.0180(7) Uani d . 1 1 . .
    N N10 0.8545(3) 0.3320(3) 0.2215(2) 0.0197(7) Uani d . 1 1 . .
    N N11 0.5944(3) 0.3900(2) 0.2808(2) 0.0176(7) Uani d . 1 1 . .
    N N12 0.6450(3) 0.3315(3) 0.3498(2) 0.0189(7) Uani d . 1 1 . .
    O O1 0.1650(3) 0.1576(3) 0.9763(2) 0.0442(8) Uani d . 1 1 . .
    P P1 0.37068(10) 0.26663(11) 0.68477(8) 0.0332(3) Uani d . 1 1 . .
    P P2 0.31577(10) 0.48166(9) 0.10162(7) 0.0247(2) Uani d . 1 1 . .
    Ru Ru1 0.80863(3) 0.21377(3) 0.31963(2) 0.01498(8) Uani d . 1 1 . .
loop_
    _atom_site_aniso_label
    _atom_site_aniso_U_11
    _atom_site_aniso_U_22
    _atom_site_aniso_U_33
    _atom_site_aniso_U_12
    _atom_site_aniso_U_13
    _atom_site_aniso_U_23
    C1 0.034(2) 0.028(2) 0.018(2) -0.0160(19) -0.0042(17) -0.0023(17)
    C2 0.037(3) 0.034(2) 0.016(2) -0.019(2) -0.0055(18) 0.0012(18)
    C3 0.019(2) 0.027(2) 0.022(2) -0.0071(17) -0.0044(16) 0.0026(17)
    C4 0.031(2) 0.020(2) 0.026(2) -0.0109(18) -0.0069(18) -0.0029(17)
    C5 0.027(2) 0.026(2) 0.0153(19) -0.0056(18) -0.0050(16) -0.0056(16)
    C6 0.054(3) 0.043(3) 0.024(2) -0.029(2) -0.009(2) 0.008(2)
    C7 0.056(3) 0.030(2) 0.035(3) -0.025(2) -0.011(2) 0.003(2)
    C8 0.021(2) 0.022(2) 0.021(2) -0.0054(16) -0.0062(16) 0.0020(16)
    C9 0.025(2) 0.0164(19) 0.023(2) -0.0013(16) -0.0100(17) 0.0016(16)
    C10 0.020(2) 0.022(2) 0.027(2) -0.0040(16) -0.0076(17) -0.0049(17)
    C11 0.022(2) 0.025(2) 0.021(2) -0.0012(17) -0.0025(17) -0.0008(17)
    C12 0.021(2) 0.021(2) 0.0153(19) -0.0019(16) -0.0065(16) 0.0029(16)
    C13 0.028(2) 0.024(2) 0.037(3) 0.0013(18) -0.0105(19) -0.0026(19)
    C14 0.043(3) 0.039(3) 0.036(3) 0.006(2) 0.009(2) -0.004(2)
    C15 0.0135(18) 0.025(2) 0.026(2) -0.0067(16) -0.0069(16) 0.0018(17)
    C16 0.0162(19) 0.025(2) 0.024(2) -0.0071(16) 0.0005(16) -0.0036(17)
    C17 0.021(2) 0.034(2) 0.021(2) -0.0157(18) -0.0018(17) 0.0021(18)
    C18 0.021(2) 0.027(2) 0.026(2) -0.0066(17) -0.0096(17) 0.0074(18)
    C19 0.021(2) 0.021(2) 0.021(2) -0.0051(16) -0.0050(16) 0.0050(16)
    C20 0.028(2) 0.046(3) 0.027(2) -0.015(2) 0.0007(19) -0.013(2)
    C21 0.044(3) 0.051(3) 0.035(3) -0.026(2) -0.020(2) 0.007(2)
    C22 0.0185(19) 0.0182(19) 0.0179(19) -0.0011(15) -0.0056(15) -0.0023(15)
    C23 0.031(2) 0.019(2) 0.020(2) -0.0052(17) -0.0036(17) 0.0017(16)
    C24 0.046(3) 0.024(2) 0.021(2) -0.015(2) -0.0078(19) -0.0037(17)
    C25 0.026(2) 0.028(2) 0.020(2) -0.0103(18) -0.0089(17) -0.0015(17)
    C26 0.0173(19) 0.024(2) 0.0175(19) -0.0034(16) -0.0022(15) -0.0016(16)
    C27 0.028(2) 0.024(2) 0.020(2) -0.0105(18) -0.0037(17) 0.0002(17)
    C28 0.031(2) 0.0153(19) 0.021(2) -0.0039(17) -0.0084(17) 0.0029(16)
    C29 0.019(2) 0.025(2) 0.020(2) -0.0107(17) -0.0009(16) -0.0037(16)
    C30 0.016(2) 0.027(2) 0.035(2) -0.0058(17) -0.0015(17) -0.0104(19)
    C31 0.0157(19) 0.019(2) 0.037(2) 0.0006(16) -0.0072(17) -0.0050(18)
    C32 0.064(4) 0.051(4) 0.078(4) -0.001(3) -0.031(3) -0.008(3)
    C33 0.082(4) 0.030(3) 0.047(3) -0.010(3) -0.010(3) 0.003(2)
    C34 0.080(4) 0.037(3) 0.050(3) -0.033(3) 0.015(3) -0.014(3)
    C35 0.069(4) 0.065(4) 0.085(5) -0.043(4) -0.005(4) -0.016(4)
    F1 0.0441(17) 0.072(2) 0.0310(15) -0.0305(15) -0.0070(13) 0.0029(14)
    F2 0.069(2) 0.0452(19) 0.084(2) -0.0043(16) -0.0411(19) -0.0128(17)
    F3 0.0309(17) 0.146(3) 0.055(2) -0.033(2) -0.0158(15) 0.044(2)
    F4 0.092(3) 0.060(2) 0.063(2) 0.0124(19) -0.010(2) -0.0282(18)
    F5 0.0372(16) 0.0582(18) 0.0358(15) -0.0088(14) -0.0133(13) 0.0038(14)
    F6 0.0439(17) 0.087(2) 0.0326(16) -0.0264(16) -0.0167(13) 0.0107(15)
    F7 0.0339(15) 0.0624(19) 0.0471(17) -0.0187(14) -0.0236(13) 0.0003(14)
    F8 0.0586(19) 0.0390(16) 0.0414(17) -0.0108(14) 0.0025(14) -0.0148(13)
    F9 0.0405(16) 0.0616(19) 0.0482(17) -0.0324(14) -0.0149(13) 0.0022(14)
    F10 0.0530(18) 0.0419(16) 0.0365(16) -0.0129(14) 0.0033(13) -0.0113(13)
    F11 0.0413(15) 0.0402(15) 0.0302(14) -0.0187(12) -0.0179(12) 0.0105(12)
    F12 0.071(2) 0.0390(16) 0.0378(16) -0.0171(15) -0.0236(15) 0.0167(13)
    N1 0.0181(16) 0.0179(16) 0.0202(17) -0.0031(13) -0.0032(13) -0.0024(13)
    N2 0.038(2) 0.0274(19) 0.0232(19) -0.0166(16) -0.0074(16) 0.0036(15)
    N3 0.0191(17) 0.0204(17) 0.0162(16) -0.0011(13) -0.0062(13) 0.0002(13)
    N4 0.029(2) 0.0246(19) 0.0260(19) 0.0021(15) -0.0030(15) -0.0007(15)
    N5 0.0219(17) 0.0219(17) 0.0161(16) -0.0080(14) -0.0054(13) 0.0058(13)
    N6 0.030(2) 0.037(2) 0.028(2) -0.0152(17) -0.0107(16) -0.0010(17)
    N7 0.0199(17) 0.0173(16) 0.0184(17) -0.0016(13) -0.0083(13) 0.0005(13)
    N8 0.0199(17) 0.0186(16) 0.0148(16) -0.0018(13) -0.0024(13) 0.0016(13)
    N9 0.0180(16) 0.0180(16) 0.0180(16) -0.0046(13) -0.0066(13) 0.0011(13)
    N10 0.0162(16) 0.0203(17) 0.0206(17) -0.0014(13) -0.0079(13) 0.0016(13)
    N11 0.0149(16) 0.0192(16) 0.0183(16) -0.0028(13) -0.0058(13) -0.0018(13)
    N12 0.0191(17) 0.0201(17) 0.0174(16) -0.0048(13) -0.0044(13) -0.0023(13)
    O1 0.059(2) 0.0349(19) 0.040(2) -0.0188(17) -0.0111(17) 0.0052(15)
    P1 0.0269(6) 0.0413(7) 0.0265(6) -0.0052(5) -0.0055(5) 0.0007(5)
    P2 0.0261(6) 0.0282(6) 0.0216(6) -0.0085(5) -0.0097(5) 0.0010(5)
    Ru1 0.01359(15) 0.01514(15) 0.01397(15) -0.00199(11) -0.00331(11)
                                                                     0.00089(11)
_geom_special_details
;
All e.s.d.'s are estimated using the full covariance matrix. The cell e.s.d.'s
are taken into account individually in the estimation of e.s.d.'s in
distances, angles and torsion angles; correlations between e.s.d.'s in cell
parameters are only used when they are defined by crystal symmetry
;
loop_
    _geom_bond_atom_site_label_1
    _geom_bond_atom_site_label_2
    _geom_bond_site_symmetry_2
    _geom_bond_distance
    _geom_bond_publ_flag
    C1 N1 . 1.348(5) ?
    C1 C2 . 1.362(5) ?
    C1 H1 . 0.9500 ?
    C2 C3 . 1.400(5) ?
    C2 H2 . 0.9500 ?
    C3 N2 . 1.354(5) ?
    C3 C4 . 1.399(5) ?
    C4 C5 . 1.367(5) ?
    C4 H4 . 0.9500 ?
    C5 N1 . 1.346(5) ?
    C5 H5 . 0.9500 ?
    C6 N2 . 1.448(5) ?
    C6 H6A . 0.9800 ?
    C6 H6B . 0.9800 ?
    C6 H6C . 0.9800 ?
    C7 N2 . 1.450(5) ?
    C7 H7A . 0.9800 ?
    C7 H7B . 0.9800 ?
    C7 H7C . 0.9800 ?
    C8 C9 . 1.355(5) ?
    C8 N3 . 1.358(4) ?
    C8 H8 . 0.9500 ?
    C9 C10 . 1.391(5) ?
    C9 H9 . 0.9500 ?
    C10 N4 . 1.356(5) ?
    C10 C11 . 1.405(5) ?
    C11 C12 . 1.365(5) ?
    C11 H11 . 0.9500 ?
    C12 N3 . 1.343(4) ?
    C12 H12 . 0.9500 ?
    C13 N4 . 1.455(5) ?
    C13 H13A . 0.9800 ?
    C13 H13B . 0.9800 ?
    C13 H13C . 0.9800 ?
    C14 N4 . 1.440(5) ?
    C14 H14A . 0.9800 ?
    C14 H14B . 0.9800 ?
    C14 H14C . 0.9800 ?
    C15 N5 . 1.358(5) ?
    C15 C16 . 1.369(5) ?
    C15 H15 . 0.9500 ?
    C16 C17 . 1.408(5) ?
    C16 H16 . 0.9500 ?
    C17 N6 . 1.357(5) ?
    C17 C18 . 1.403(5) ?
    C18 C19 . 1.374(5) ?
    C18 H18 . 0.9500 ?
    C19 N5 . 1.350(4) ?
    C19 H19 . 0.9500 ?
    C20 N6 . 1.459(5) ?
    C20 H20A . 0.9800 ?
    C20 H20B . 0.9800 ?
    C20 H20C . 0.9800 ?
    C21 N6 . 1.454(5) ?
    C21 H21A . 0.9800 ?
    C21 H21B . 0.9800 ?
    C21 H21C . 0.9800 ?
    C22 N11 . 1.443(4) ?
    C22 N7 . 1.446(5) ?
    C22 N9 . 1.447(4) ?
    C22 H22 . 1.0000 ?
    C23 N8 . 1.338(5) ?
    C23 C24 . 1.389(5) ?
    C23 H23 . 0.9500 ?
    C24 C25 . 1.358(5) ?
    C24 H24 . 0.9500 ?
    C25 N7 . 1.348(4) ?
    C25 H25 . 0.9500 ?
    C26 N10 . 1.333(4) ?
    C26 C27 . 1.393(5) ?
    C26 H26 . 0.9500 ?
    C27 C28 . 1.365(5) ?
    C27 H27 . 0.9500 ?
    C28 N9 . 1.347(4) ?
    C28 H28 . 0.9500 ?
    C29 N12 . 1.333(4) ?
    C29 C30 . 1.389(5) ?
    C29 H29 . 0.9500 ?
    C30 C31 . 1.368(5) ?
    C30 H30 . 0.9500 ?
    C31 N11 . 1.347(4) ?
    C31 H31 . 0.9500 ?
    C32 C33 . 1.451(7) ?
    C32 H32A . 0.9800 ?
    C32 H32B . 0.9800 ?
    C32 H32C . 0.9800 ?
    C33 O1 . 1.421(6) ?
    C33 H33A . 0.9900 ?
    C33 H33B . 0.9900 ?
    C34 O1 . 1.421(6) ?
    C34 C35 . 1.501(7) ?
    C34 H34A . 0.9900 ?
    C34 H34B . 0.9900 ?
    C35 H35A . 0.9800 ?
    C35 H35B . 0.9800 ?
    C35 H35C . 0.9800 ?
    F1 P1 . 1.597(3) ?
    F2 P1 . 1.584(3) ?
    F3 P1 . 1.580(3) ?
    F4 P1 . 1.580(3) ?
    F5 P1 . 1.612(3) ?
    F6 P1 . 1.587(3) ?
    F7 P2 . 1.608(3) ?
    F8 P2 . 1.584(3) ?
    F9 P2 . 1.590(3) ?
    F10 P2 . 1.589(3) ?
    F11 P2 . 1.598(2) ?
    F12 P2 . 1.598(3) ?
    N1 Ru1 . 2.122(3) yes
    N3 Ru1 . 2.097(3) yes
    N5 Ru1 . 2.104(3) yes
    N7 N8 . 1.370(4) ?
    N8 Ru1 . 2.071(3) yes
    N9 N10 . 1.364(4) ?
    N10 Ru1 . 2.048(3) yes
    N11 N12 . 1.365(4) ?
    N12 Ru1 . 2.059(3) yes
loop_
    _geom_angle_atom_site_label_1
    _geom_angle_atom_site_label_2
    _geom_angle_atom_site_label_3
    _geom_angle_site_symmetry_1
    _geom_angle_site_symmetry_3
    _geom_angle
    _geom_angle_publ_flag
    N1 C1 C2 . . 125.4(4) ?
    N1 C1 H1 . . 117.3 ?
    C2 C1 H1 . . 117.3 ?
    C1 C2 C3 . . 120.5(4) ?
    C1 C2 H2 . . 119.7 ?
    C3 C2 H2 . . 119.7 ?
    N2 C3 C2 . . 122.1(4) ?
    N2 C3 C4 . . 123.4(4) ?
    C2 C3 C4 . . 114.5(4) ?
    C5 C4 C3 . . 120.7(4) ?
    C5 C4 H4 . . 119.6 ?
    C3 C4 H4 . . 119.6 ?
    N1 C5 C4 . . 125.0(4) ?
    N1 C5 H5 . . 117.5 ?
    C4 C5 H5 . . 117.5 ?
    N2 C6 H6A . . 109.5 ?
    N2 C6 H6B . . 109.5 ?
    H6A C6 H6B . . 109.5 ?
    N2 C6 H6C . . 109.5 ?
    H6A C6 H6C . . 109.5 ?
    H6B C6 H6C . . 109.5 ?
    N2 C7 H7A . . 109.5 ?
    N2 C7 H7B . . 109.5 ?
    H7A C7 H7B . . 109.5 ?
    N2 C7 H7C . . 109.5 ?
    H7A C7 H7C . . 109.5 ?
    H7B C7 H7C . . 109.5 ?
    C9 C8 N3 . . 123.9(4) ?
    C9 C8 H8 . . 118.0 ?
    N3 C8 H8 . . 118.0 ?
    C8 C9 C10 . . 121.3(4) ?
    C8 C9 H9 . . 119.4 ?
    C10 C9 H9 . . 119.4 ?
    N4 C10 C9 . . 122.3(4) ?
    N4 C10 C11 . . 122.5(4) ?
    C9 C10 C11 . . 115.3(3) ?
    C12 C11 C10 . . 119.8(4) ?
    C12 C11 H11 . . 120.1 ?
    C10 C11 H11 . . 120.1 ?
    N3 C12 C11 . . 125.0(3) ?
    N3 C12 H12 . . 117.5 ?
    C11 C12 H12 . . 117.5 ?
    N4 C13 H13A . . 109.5 ?
    N4 C13 H13B . . 109.5 ?
    H13A C13 H13B . . 109.5 ?
    N4 C13 H13C . . 109.5 ?
    H13A C13 H13C . . 109.5 ?
    H13B C13 H13C . . 109.5 ?
    N4 C14 H14A . . 109.5 ?
    N4 C14 H14B . . 109.5 ?
    H14A C14 H14B . . 109.5 ?
    N4 C14 H14C . . 109.5 ?
    H14A C14 H14C . . 109.5 ?
    H14B C14 H14C . . 109.5 ?
    N5 C15 C16 . . 124.8(4) ?
    N5 C15 H15 . . 117.6 ?
    C16 C15 H15 . . 117.6 ?
    C15 C16 C17 . . 120.3(4) ?
    C15 C16 H16 . . 119.9 ?
    C17 C16 H16 . . 119.9 ?
    N6 C17 C18 . . 123.5(4) ?
    N6 C17 C16 . . 121.7(4) ?
    C18 C17 C16 . . 114.8(4) ?
    C19 C18 C17 . . 120.5(4) ?
    C19 C18 H18 . . 119.8 ?
    C17 C18 H18 . . 119.8 ?
    N5 C19 C18 . . 124.7(4) ?
    N5 C19 H19 . . 117.7 ?
    C18 C19 H19 . . 117.7 ?
    N6 C20 H20A . . 109.5 ?
    N6 C20 H20B . . 109.5 ?
    H20A C20 H20B . . 109.5 ?
    N6 C20 H20C . . 109.5 ?
    H20A C20 H20C . . 109.5 ?
    H20B C20 H20C . . 109.5 ?
    N6 C21 H21A . . 109.5 ?
    N6 C21 H21B . . 109.5 ?
    H21A C21 H21B . . 109.5 ?
    N6 C21 H21C . . 109.5 ?
    H21A C21 H21C . . 109.5 ?
    H21B C21 H21C . . 109.5 ?
    N11 C22 N7 . . 110.1(3) ?
    N11 C22 N9 . . 110.9(3) ?
    N7 C22 N9 . . 110.7(3) ?
    N11 C22 H22 . . 108.3 ?
    N7 C22 H22 . . 108.3 ?
    N9 C22 H22 . . 108.3 ?
    N8 C23 C24 . . 111.3(4) ?
    N8 C23 H23 . . 124.3 ?
    C24 C23 H23 . . 124.3 ?
    C25 C24 C23 . . 105.8(4) ?
    C25 C24 H24 . . 127.1 ?
    C23 C24 H24 . . 127.1 ?
    N7 C25 C24 . . 107.2(3) ?
    N7 C25 H25 . . 126.4 ?
    C24 C25 H25 . . 126.4 ?
    N10 C26 C27 . . 111.0(3) ?
    N10 C26 H26 . . 124.5 ?
    C27 C26 H26 . . 124.5 ?
    C28 C27 C26 . . 105.8(3) ?
    C28 C27 H27 . . 127.1 ?
    C26 C27 H27 . . 127.1 ?
    N9 C28 C27 . . 106.9(3) ?
    N9 C28 H28 . . 126.5 ?
    C27 C28 H28 . . 126.5 ?
    N12 C29 C30 . . 111.3(4) ?
    N12 C29 H29 . . 124.4 ?
    C30 C29 H29 . . 124.4 ?
    C31 C30 C29 . . 105.5(3) ?
    C31 C30 H30 . . 127.2 ?
    C29 C30 H30 . . 127.2 ?
    N11 C31 C30 . . 107.1(3) ?
    N11 C31 H31 . . 126.5 ?
    C30 C31 H31 . . 126.5 ?
    C33 C32 H32A . . 109.5 ?
    C33 C32 H32B . . 109.5 ?
    H32A C32 H32B . . 109.5 ?
    C33 C32 H32C . . 109.5 ?
    H32A C32 H32C . . 109.5 ?
    H32B C32 H32C . . 109.5 ?
    O1 C33 C32 . . 111.0(4) ?
    O1 C33 H33A . . 109.4 ?
    C32 C33 H33A . . 109.4 ?
    O1 C33 H33B . . 109.4 ?
    C32 C33 H33B . . 109.4 ?
    H33A C33 H33B . . 108.0 ?
    O1 C34 C35 . . 109.8(4) ?
    O1 C34 H34A . . 109.7 ?
    C35 C34 H34A . . 109.7 ?
    O1 C34 H34B . . 109.7 ?
    C35 C34 H34B . . 109.7 ?
    H34A C34 H34B . . 108.2 ?
    C34 C35 H35A . . 109.5 ?
    C34 C35 H35B . . 109.5 ?
    H35A C35 H35B . . 109.5 ?
    C34 C35 H35C . . 109.5 ?
    H35A C35 H35C . . 109.5 ?
    H35B C35 H35C . . 109.5 ?
    C5 N1 C1 . . 113.7(3) ?
    C5 N1 Ru1 . . 124.4(3) ?
    C1 N1 Ru1 . . 121.9(2) ?
    C3 N2 C7 . . 120.2(3) ?
    C3 N2 C6 . . 120.8(3) ?
    C7 N2 C6 . . 118.8(3) ?
    C12 N3 C8 . . 114.7(3) ?
    C12 N3 Ru1 . . 122.1(2) ?
    C8 N3 Ru1 . . 122.8(2) ?
    C10 N4 C14 . . 122.0(3) ?
    C10 N4 C13 . . 119.9(3) ?
    C14 N4 C13 . . 118.1(3) ?
    C19 N5 C15 . . 114.1(3) ?
    C19 N5 Ru1 . . 126.5(3) ?
    C15 N5 Ru1 . . 119.2(2) ?
    C17 N6 C21 . . 121.2(4) ?
    C17 N6 C20 . . 120.2(3) ?
    C21 N6 C20 . . 117.4(4) ?
    C25 N7 N8 . . 111.6(3) ?
    C25 N7 C22 . . 129.3(3) ?
    N8 N7 C22 . . 118.8(3) ?
    C23 N8 N7 . . 104.1(3) ?
    C23 N8 Ru1 . . 138.5(3) ?
    N7 N8 Ru1 . . 117.2(2) ?
    C28 N9 N10 . . 111.6(3) ?
    C28 N9 C22 . . 129.7(3) ?
    N10 N9 C22 . . 118.5(3) ?
    C26 N10 N9 . . 104.7(3) ?
    C26 N10 Ru1 . . 137.0(3) ?
    N9 N10 Ru1 . . 118.0(2) ?
    C31 N11 N12 . . 111.4(3) ?
    C31 N11 C22 . . 129.4(3) ?
    N12 N11 C22 . . 119.2(3) ?
    C29 N12 N11 . . 104.7(3) ?
    C29 N12 Ru1 . . 137.9(3) ?
    N11 N12 Ru1 . . 117.2(2) ?
    C33 O1 C34 . . 111.6(4) ?
    F4 P1 F3 . . 90.4(2) ?
    F4 P1 F2 . . 178.9(2) ?
    F3 P1 F2 . . 90.3(2) ?
    F4 P1 F6 . . 91.35(18) ?
    F3 P1 F6 . . 90.14(15) ?
    F2 P1 F6 . . 89.47(17) ?
    F4 P1 F1 . . 89.37(19) ?
    F3 P1 F1 . . 179.8(2) ?
    F2 P1 F1 . . 89.91(17) ?
    F6 P1 F1 . . 89.88(14) ?
    F4 P1 F5 . . 89.74(17) ?
    F3 P1 F5 . . 90.22(15) ?
    F2 P1 F5 . . 89.44(16) ?
    F6 P1 F5 . . 178.85(18) ?
    F1 P1 F5 . . 89.76(14) ?
    F8 P2 F10 . . 179.54(16) ?
    F8 P2 F9 . . 89.91(16) ?
    F10 P2 F9 . . 90.15(15) ?
    F8 P2 F12 . . 90.61(15) ?
    F10 P2 F12 . . 89.85(15) ?
    F9 P2 F12 . . 90.19(15) ?
    F8 P2 F11 . . 89.81(14) ?
    F10 P2 F11 . . 89.73(14) ?
    F9 P2 F11 . . 90.88(13) ?
    F12 P2 F11 . . 178.86(15) ?
    F8 P2 F7 . . 90.42(16) ?
    F10 P2 F7 . . 89.52(15) ?
    F9 P2 F7 . . 179.66(18) ?
    F12 P2 F7 . . 89.72(15) ?
    F11 P2 F7 . . 89.21(14) ?
    N10 Ru1 N12 . . 86.48(12) ?
    N10 Ru1 N8 . . 85.34(12) ?
    N12 Ru1 N8 . . 86.28(12) ?
    N10 Ru1 N3 . . 93.90(12) ?
    N12 Ru1 N3 . . 174.30(12) ?
    N8 Ru1 N3 . . 88.08(12) ?
    N10 Ru1 N5 . . 87.03(12) ?
    N12 Ru1 N5 . . 91.45(12) ?
    N8 Ru1 N5 . . 172.16(12) ?
    N3 Ru1 N5 . . 94.25(12) ?
    N10 Ru1 N1 . . 174.85(12) ?
    N12 Ru1 N1 . . 88.56(12) ?
    N8 Ru1 N1 . . 95.73(12) ?
    N3 Ru1 N1 . . 91.17(11) ?
    N5 Ru1 N1 . . 91.71(12) ?
loop_
    _geom_torsion_atom_site_label_1
    _geom_torsion_atom_site_label_2
    _geom_torsion_atom_site_label_3
    _geom_torsion_atom_site_label_4
    _geom_torsion_site_symmetry_1
    _geom_torsion_site_symmetry_2
    _geom_torsion_site_symmetry_3
    _geom_torsion_site_symmetry_4
    _geom_torsion
    _geom_torsion_publ_flag
    N1 C1 C2 C3 . . . . -0.5(7) ?
    C1 C2 C3 N2 . . . . 178.9(4) ?
    C1 C2 C3 C4 . . . . -1.8(6) ?
    N2 C3 C4 C5 . . . . -178.5(4) ?
    C2 C3 C4 C5 . . . . 2.1(6) ?
    C3 C4 C5 N1 . . . . -0.2(6) ?
    N3 C8 C9 C10 . . . . 0.6(6) ?
    C8 C9 C10 N4 . . . . 177.2(4) ?
    C8 C9 C10 C11 . . . . -2.6(6) ?
    N4 C10 C11 C12 . . . . -177.2(4) ?
    C9 C10 C11 C12 . . . . 2.5(6) ?
    C10 C11 C12 N3 . . . . -0.5(6) ?
    N5 C15 C16 C17 . . . . 0.3(6) ?
    C15 C16 C17 N6 . . . . -174.2(3) ?
    C15 C16 C17 C18 . . . . 7.3(5) ?
    N6 C17 C18 C19 . . . . 173.5(4) ?
    C16 C17 C18 C19 . . . . -8.0(5) ?
    C17 C18 C19 N5 . . . . 1.2(6) ?
    N8 C23 C24 C25 . . . . 0.2(5) ?
    C23 C24 C25 N7 . . . . -0.2(5) ?
    N10 C26 C27 C28 . . . . -0.1(5) ?
    C26 C27 C28 N9 . . . . -0.6(4) ?
    N12 C29 C30 C31 . . . . 0.3(4) ?
    C29 C30 C31 N11 . . . . -0.5(4) ?
    C4 C5 N1 C1 . . . . -2.0(6) ?
    C4 C5 N1 Ru1 . . . . 179.4(3) ?
    C2 C1 N1 C5 . . . . 2.4(6) ?
    C2 C1 N1 Ru1 . . . . -179.0(3) ?
    C2 C3 N2 C7 . . . . 174.8(4) ?
    C4 C3 N2 C7 . . . . -4.5(6) ?
    C2 C3 N2 C6 . . . . 0.3(6) ?
    C4 C3 N2 C6 . . . . -178.9(4) ?
    C11 C12 N3 C8 . . . . -1.6(6) ?
    C11 C12 N3 Ru1 . . . . -174.3(3) ?
    C9 C8 N3 C12 . . . . 1.5(6) ?
    C9 C8 N3 Ru1 . . . . 174.2(3) ?
    C9 C10 N4 C14 . . . . 176.7(4) ?
    C11 C10 N4 C14 . . . . -3.5(6) ?
    C9 C10 N4 C13 . . . . -1.6(6) ?
    C11 C10 N4 C13 . . . . 178.2(4) ?
    C18 C19 N5 C15 . . . . 6.4(5) ?
    C18 C19 N5 Ru1 . . . . -168.9(3) ?
    C16 C15 N5 C19 . . . . -7.2(5) ?
    C16 C15 N5 Ru1 . . . . 168.5(3) ?
    C18 C17 N6 C21 . . . . -4.2(6) ?
    C16 C17 N6 C21 . . . . 177.5(4) ?
    C18 C17 N6 C20 . . . . -171.7(4) ?
    C16 C17 N6 C20 . . . . 10.0(6) ?
    C24 C25 N7 N8 . . . . 0.1(4) ?
    C24 C25 N7 C22 . . . . 173.9(4) ?
    N11 C22 N7 C25 . . . . 124.6(4) ?
    N9 C22 N7 C25 . . . . -112.3(4) ?
    N11 C22 N7 N8 . . . . -62.0(4) ?
    N9 C22 N7 N8 . . . . 61.1(4) ?
    C24 C23 N8 N7 . . . . -0.1(4) ?
    C24 C23 N8 Ru1 . . . . -173.3(3) ?
    C25 N7 N8 C23 . . . . 0.0(4) ?
    C22 N7 N8 C23 . . . . -174.5(3) ?
    C25 N7 N8 Ru1 . . . . 174.9(2) ?
    C22 N7 N8 Ru1 . . . . 0.4(4) ?
    C27 C28 N9 N10 . . . . 1.2(4) ?
    C27 C28 N9 C22 . . . . 177.0(3) ?
    N11 C22 N9 C28 . . . . -113.2(4) ?
    N7 C22 N9 C28 . . . . 124.3(4) ?
    N11 C22 N9 N10 . . . . 62.4(4) ?
    N7 C22 N9 N10 . . . . -60.2(4) ?
    C27 C26 N10 N9 . . . . 0.8(4) ?
    C27 C26 N10 Ru1 . . . . -173.0(3) ?
    C28 N9 N10 C26 . . . . -1.2(4) ?
    C22 N9 N10 C26 . . . . -177.6(3) ?
    C28 N9 N10 Ru1 . . . . 173.9(2) ?
    C22 N9 N10 Ru1 . . . . -2.4(4) ?
    C30 C31 N11 N12 . . . . 0.6(4) ?
    C30 C31 N11 C22 . . . . 177.8(3) ?
    N7 C22 N11 C31 . . . . -113.9(4) ?
    N9 C22 N11 C31 . . . . 123.2(4) ?
    N7 C22 N11 N12 . . . . 63.2(4) ?
    N9 C22 N11 N12 . . . . -59.8(4) ?
    C30 C29 N12 N11 . . . . 0.0(4) ?
    C30 C29 N12 Ru1 . . . . -174.8(3) ?
    C31 N11 N12 C29 . . . . -0.4(4) ?
    C22 N11 N12 C29 . . . . -177.9(3) ?
    C31 N11 N12 Ru1 . . . . 175.7(2) ?
    C22 N11 N12 Ru1 . . . . -1.8(4) ?
    C32 C33 O1 C34 . . . . -178.8(5) ?
    C35 C34 O1 C33 . . . . -178.8(4) ?
    C26 N10 Ru1 N12 . . . . 131.7(4) ?
    N9 N10 Ru1 N12 . . . . -41.4(3) ?
    C26 N10 Ru1 N8 . . . . -141.7(4) ?
    N9 N10 Ru1 N8 . . . . 45.1(3) ?
    C26 N10 Ru1 N3 . . . . -54.0(4) ?
    N9 N10 Ru1 N3 . . . . 132.9(3) ?
    C26 N10 Ru1 N5 . . . . 40.1(4) ?
    N9 N10 Ru1 N5 . . . . -133.0(3) ?
    C26 N10 Ru1 N1 . . . . 116.1(13) ?
    N9 N10 Ru1 N1 . . . . -57.1(15) ?
    C29 N12 Ru1 N10 . . . . -142.1(4) ?
    N11 N12 Ru1 N10 . . . . 43.5(2) ?
    C29 N12 Ru1 N8 . . . . 132.4(4) ?
    N11 N12 Ru1 N8 . . . . -42.0(2) ?
    C29 N12 Ru1 N3 . . . . 123.9(12) ?
    N11 N12 Ru1 N3 . . . . -50.5(13) ?
    C29 N12 Ru1 N5 . . . . -55.1(4) ?
    N11 N12 Ru1 N5 . . . . 130.4(2) ?
    C29 N12 Ru1 N1 . . . . 36.5(4) ?
    N11 N12 Ru1 N1 . . . . -137.9(3) ?
    C23 N8 Ru1 N10 . . . . 128.6(4) ?
    N7 N8 Ru1 N10 . . . . -44.0(2) ?
    C23 N8 Ru1 N12 . . . . -144.6(4) ?
    N7 N8 Ru1 N12 . . . . 42.8(2) ?
    C23 N8 Ru1 N3 . . . . 34.5(4) ?
    N7 N8 Ru1 N3 . . . . -138.1(3) ?
    C23 N8 Ru1 N5 . . . . 142.0(8) ?
    N7 N8 Ru1 N5 . . . . -30.6(10) ?
    C23 N8 Ru1 N1 . . . . -56.5(4) ?
    N7 N8 Ru1 N1 . . . . 131.0(2) ?
    C12 N3 Ru1 N10 . . . . -26.3(3) ?
    C8 N3 Ru1 N10 . . . . 161.6(3) ?
    C12 N3 Ru1 N12 . . . . 67.3(13) ?
    C8 N3 Ru1 N12 . . . . -104.8(12) ?
    C12 N3 Ru1 N8 . . . . 58.9(3) ?
    C8 N3 Ru1 N8 . . . . -113.2(3) ?
    C12 N3 Ru1 N5 . . . . -113.6(3) ?
    C8 N3 Ru1 N5 . . . . 74.2(3) ?
    C12 N3 Ru1 N1 . . . . 154.6(3) ?
    C8 N3 Ru1 N1 . . . . -17.6(3) ?
    C19 N5 Ru1 N10 . . . . -123.4(3) ?
    C15 N5 Ru1 N10 . . . . 61.5(3) ?
    C19 N5 Ru1 N12 . . . . 150.2(3) ?
    C15 N5 Ru1 N12 . . . . -24.9(3) ?
    C19 N5 Ru1 N8 . . . . -136.8(8) ?
    C15 N5 Ru1 N8 . . . . 48.1(10) ?
    C19 N5 Ru1 N3 . . . . -29.7(3) ?
    C15 N5 Ru1 N3 . . . . 155.2(3) ?
    C19 N5 Ru1 N1 . . . . 61.6(3) ?
    C15 N5 Ru1 N1 . . . . -113.5(3) ?
    C5 N1 Ru1 N10 . . . . 119.0(13) ?
    C1 N1 Ru1 N10 . . . . -59.5(15) ?
    C5 N1 Ru1 N12 . . . . 103.4(3) ?
    C1 N1 Ru1 N12 . . . . -75.1(3) ?
    C5 N1 Ru1 N8 . . . . 17.2(3) ?
    C1 N1 Ru1 N8 . . . . -161.2(3) ?
    C5 N1 Ru1 N3 . . . . -71.0(3) ?
    C1 N1 Ru1 N3 . . . . 110.6(3) ?
    C5 N1 Ru1 N5 . . . . -165.2(3) ?
    C1 N1 Ru1 N5 . . . . 16.3(3) ?
_iucr_refine_instructions_details
;
TITL s3643o in P-1
CELL 0.71073  12.1005  12.5711  15.7032  80.047  75.377  71.449
ZERR    2.00   0.0009   0.0009   0.0011   0.001   0.001   0.001
LATT 1
SFAC C  H  F  N  O  P  Ru
UNIT 70 100 24 24 2 4 2
L.S. 32
ACTA 50
BOND $H
FMAP 2
PLAN 20
OMIT 0 0 1
SIZE .30 .10 .03
CONF
HTAB
WGHT  0.040600  0.000000
FVAR  0.221380
TEMP -173
C1     1   0.738165  0.117636  0.511395 11.000000  0.033430  0.027270 =
           0.017480 -0.002360 -0.004110 -0.015890
AFIX 43
H1     2   0.758388  0.180536  0.522036 11.000000 -1.200000
AFIX 0
C2     1   0.701648  0.049583  0.583306 11.000000  0.037120  0.033770 =
           0.015980  0.001160 -0.005510 -0.019300
AFIX 43
H2     2   0.697943  0.065936  0.640980 11.000000 -1.200000
AFIX 0
C3     1   0.669547 -0.044256  0.572840 11.000000  0.019130  0.027200 =
           0.021770  0.002440 -0.004400 -0.007030
C4     1   0.675260 -0.057754  0.484952 11.000000  0.030870  0.019580 =
           0.025870 -0.002880 -0.006880 -0.010630
AFIX 43
H4     2   0.652239 -0.118015  0.472516 11.000000 -1.200000
AFIX 0
C5     1   0.713573  0.014758  0.416834 11.000000  0.027050  0.025710 =
           0.015300 -0.005450 -0.004900 -0.005750
AFIX 43
H5     2   0.716065  0.001759  0.358463 11.000000 -1.200000
AFIX 0
C6     1   0.628799 -0.095167  0.732532 11.000000  0.054510  0.042310 =
           0.022860  0.007590 -0.008510 -0.029190
AFIX 137
H6A    2   0.706570 -0.091455  0.737525 11.000000 -1.500000
H6B    2   0.607554 -0.157020  0.773862 11.000000 -1.500000
H6C    2   0.568220 -0.023798  0.746770 11.000000 -1.500000
AFIX 0
C7     1   0.592680 -0.205337  0.629769 11.000000  0.055560  0.029490 =
           0.034530  0.003100 -0.010690 -0.024900
AFIX 137
H7A    2   0.519311 -0.173440  0.607039 11.000000 -1.500000
H7B    2   0.576494 -0.250763  0.686290 11.000000 -1.500000
H7C    2   0.653750 -0.253050  0.587171 11.000000 -1.500000
AFIX 0
C8     1   1.007516 -0.006143  0.335110 11.000000  0.020320  0.022270 =
           0.020860  0.002070 -0.006060 -0.005400
AFIX 43
H8     2   0.964701 -0.010866  0.394674 11.000000 -1.200000
AFIX 0
C9     1   1.104578 -0.093379  0.309349 11.000000  0.024970  0.015860 =
           0.023490  0.001540 -0.010370 -0.001070
AFIX 43
H9     2   1.126742 -0.156725  0.350782 11.000000 -1.200000
AFIX 0
C10    1   1.172348 -0.091877  0.223364 11.000000  0.019650  0.021590 =
           0.026730 -0.004980 -0.007210 -0.004110
C11    1   1.129836  0.002952  0.165901 11.000000  0.021610  0.024990 =
           0.021140 -0.000830 -0.002390 -0.000900
AFIX 43
H11    2   1.169580  0.008505  0.105557 11.000000 -1.200000
AFIX 0
C12    1   1.031224  0.087115  0.197036 11.000000  0.021250  0.021600 =
           0.014640  0.002880 -0.005950 -0.002130
AFIX 43
H12    2   1.005329  0.150233  0.156410 11.000000 -1.200000
AFIX 0
C13    1   1.313979 -0.270355  0.260469 11.000000  0.027370  0.023680 =
           0.036150 -0.002440 -0.010610  0.001100
AFIX 137
H13A   2   1.315789 -0.241952  0.314273 11.000000 -1.500000
H13B   2   1.394361 -0.315201  0.234509 11.000000 -1.500000
H13C   2   1.259772 -0.317609  0.275244 11.000000 -1.500000
AFIX 0
C14    1   1.338722 -0.176729  0.107035 11.000000  0.042750  0.038840 =
           0.035490 -0.003960  0.009610  0.005800
AFIX 137
H14A   2   1.284257 -0.164653  0.067199 11.000000 -1.500000
H14B   2   1.399454 -0.249684  0.099340 11.000000 -1.500000
H14C   2   1.377490 -0.116400  0.093200 11.000000 -1.500000
AFIX 0
C15    1   0.829087  0.389022  0.418642 11.000000  0.013310  0.024550 =
           0.025850  0.001650 -0.006790 -0.006710
AFIX 43
H15    2   0.774233  0.435964  0.384228 11.000000 -1.200000
AFIX 0
C16    1   0.852306  0.436617  0.481840 11.000000  0.015980  0.024420 =
           0.024000 -0.003530  0.000430 -0.007060
AFIX 43
H16    2   0.813560  0.513855  0.490084 11.000000 -1.200000
AFIX 0
C17    1   0.933388  0.371628  0.534730 11.000000  0.020690  0.034090 =
           0.021720  0.002300 -0.001860 -0.015520
C18    1   0.995595  0.263012  0.509667 11.000000  0.020260  0.026980 =
           0.025720  0.007610 -0.009570 -0.006530
AFIX 43
H18    2   1.058953  0.217549  0.537080 11.000000 -1.200000
AFIX 0
C19    1   0.965580  0.221807  0.445706 11.000000  0.020390  0.020430 =
           0.020570  0.005180 -0.005270 -0.005060
AFIX 43
H19    2   1.009115  0.147305  0.431613 11.000000 -1.200000
AFIX 0
C20    1   0.871588  0.520763  0.632773 11.000000  0.027600  0.045470 =
           0.027450 -0.012290  0.000610 -0.014750
AFIX 137
H20A   2   0.877565  0.581103  0.584672 11.000000 -1.500000
H20B   2   0.894851  0.536554  0.683634 11.000000 -1.500000
H20C   2   0.789213  0.516757  0.650090 11.000000 -1.500000
AFIX 0
C21    1   1.030802  0.343946  0.659440 11.000000  0.043390  0.050710 =
           0.035320  0.006930 -0.020180 -0.025820
AFIX 137
H21A   2   0.992299  0.291670  0.700428 11.000000 -1.500000
H21B   2   1.049449  0.392380  0.693124 11.000000 -1.500000
H21C   2   1.104599  0.301023  0.622838 11.000000 -1.500000
AFIX 0
C22    1   0.658565  0.369457  0.191240 11.000000  0.018160  0.018060 =
           0.017370 -0.002440 -0.005350 -0.001000
AFIX 13
H22    2   0.609637  0.420631  0.149584 11.000000 -1.200000
AFIX 0
C23    1   0.748935  0.075225  0.192787 11.000000  0.031400  0.019090 =
           0.019980  0.001320 -0.003410 -0.005150
AFIX 43
H23    2   0.789726  0.001025  0.213476 11.000000 -1.200000
AFIX 0
C24    1   0.690148  0.100666  0.123240 11.000000  0.045820  0.024120 =
           0.021030 -0.003330 -0.008010 -0.015070
AFIX 43
H24    2   0.683152  0.048993  0.088737 11.000000 -1.200000
AFIX 0
C25    1   0.644723  0.214682  0.114737 11.000000  0.025880  0.027830 =
           0.020100 -0.001920 -0.008730 -0.010260
AFIX 43
H25    2   0.599662  0.258444  0.072634 11.000000 -1.200000
AFIX 0
C26    1   0.945610  0.376063  0.192322 11.000000  0.017110  0.023700 =
           0.017270 -0.001460 -0.002210 -0.003510
AFIX 43
H26    2   1.017745  0.349809  0.213226 11.000000 -1.200000
AFIX 0
C27    1   0.921061  0.465628  0.127377 11.000000  0.027930  0.023390 =
           0.020040  0.000450 -0.003780 -0.010310
AFIX 43
H27    2   0.971494  0.510669  0.096661 11.000000 -1.200000
AFIX 0
C28    1   0.809542  0.475284  0.117004 11.000000  0.030750  0.015180 =
           0.020340  0.003010 -0.008400 -0.004030
AFIX 43
H28    2   0.766620  0.529214  0.077750 11.000000 -1.200000
AFIX 0
C29    1   0.563640  0.366125  0.421744 11.000000  0.019260  0.024450 =
           0.020180 -0.003700 -0.001120 -0.010660
AFIX 43
H29    2   0.573521  0.339970  0.480606 11.000000 -1.200000
AFIX 0
C30    1   0.462437  0.445427  0.399698 11.000000  0.015950  0.026530 =
           0.035100 -0.010240 -0.001630 -0.005780
AFIX 43
H30    2   0.392574  0.482779  0.439149 11.000000 -1.200000
AFIX 0
C31    1   0.484601  0.458423  0.309078 11.000000  0.015600  0.019040 =
           0.036850 -0.004950 -0.006880  0.000410
AFIX 43
H31    2   0.432337  0.506555  0.273177 11.000000 -1.200000
AFIX 0
C32    1  -0.017906  0.163411  0.944419 11.000000  0.063580  0.050490 =
           0.076150 -0.007470 -0.030680 -0.001070
AFIX 137
H32A   2   0.024289  0.104669  0.904350 11.000000 -1.500000
H32B   2  -0.088018  0.213580  0.923039 11.000000 -1.500000
H32C   2  -0.043317  0.128303  1.003891 11.000000 -1.500000
AFIX 0
C33    1   0.061062  0.228094  0.947344 11.000000  0.081740  0.029400 =
           0.046360  0.003260 -0.009270 -0.010440
AFIX 23
H33A   2   0.084292  0.265844  0.887686 11.000000 -1.200000
H33B   2   0.018508  0.287168  0.988064 11.000000 -1.200000
AFIX 0
C34    1   0.241980  0.220344  0.981290 11.000000  0.079730  0.036510 =
           0.049250 -0.013320  0.015410 -0.033120
AFIX 23
H34A   2   0.199958  0.277217  1.023920 11.000000 -1.200000
H34B   2   0.264924  0.260494  0.922612 11.000000 -1.200000
AFIX 0
C35    1   0.351543  0.142468  1.010317 11.000000  0.068420  0.064640 =
           0.083100 -0.015030 -0.004360 -0.043450
AFIX 137
H35A   2   0.328238  0.099517  1.066694 11.000000 -1.500000
H35B   2   0.401542  0.186672  1.017743 11.000000 -1.500000
H35C   2   0.396448  0.090321  0.965482 11.000000 -1.500000
AFIX 0
F1     3   0.490315  0.295743  0.631698 11.000000  0.043570  0.071210 =
           0.030970  0.003010 -0.007010 -0.030240
F2     3   0.424634  0.142496  0.656213 11.000000  0.069110  0.044700 =
           0.083740 -0.012510 -0.041110 -0.004250
F3     3   0.251930  0.238428  0.737755 11.000000  0.030480  0.145600 =
           0.054340  0.043400 -0.015410 -0.032900
F4     3   0.317514  0.391222  0.711802 11.000000  0.091440  0.060010 =
           0.063230 -0.028010 -0.009660  0.012240
F5     3   0.316243  0.306334  0.596986 11.000000  0.036760  0.057670 =
           0.035520  0.003710 -0.013120 -0.008710
F6     3   0.425928  0.225345  0.770591 11.000000  0.043470  0.086780 =
           0.032000  0.010670 -0.016570 -0.026220
F7     3   0.433320  0.508465  0.110997 11.000000  0.033690  0.062240 =
           0.046610  0.000430 -0.023500 -0.018760
F8     3   0.394558  0.393021  0.033660 11.000000  0.058170  0.038630 =
           0.040910 -0.014820  0.002660 -0.010690
F9     3   0.199211  0.455535  0.092633 11.000000  0.040310  0.061090 =
           0.048040  0.002380 -0.014990 -0.032230
F10    3   0.236796  0.571377  0.168941 11.000000  0.052850  0.041480 =
           0.036220 -0.011040  0.003140 -0.012860
F11    3   0.302558  0.579119  0.021518 11.000000  0.041150  0.039930 =
           0.029800  0.010470 -0.017780 -0.018690
F12    3   0.330674  0.385311  0.182190 11.000000  0.071160  0.038700 =
           0.037430  0.016810 -0.023660 -0.017140
N1     4   0.748023  0.103166  0.426245 11.000000  0.017770  0.017870 =
           0.020030 -0.002280 -0.003220 -0.002970
N2     4   0.634803 -0.114768  0.642797 11.000000  0.037700  0.026970 =
           0.023550  0.003950 -0.007630 -0.016590
N3     4   0.967916  0.087533  0.280815 11.000000  0.018890  0.019930 =
           0.016160  0.000290 -0.006360 -0.000930
N4     4   1.272492 -0.175920  0.197285 11.000000  0.028520  0.024150 =
           0.025970 -0.000560 -0.003080  0.002300
N5     4   0.878716  0.279635  0.401541 11.000000  0.021610  0.021600 =
           0.016120  0.005830 -0.005420 -0.007860
N6     4   0.950673  0.413416  0.602890 11.000000  0.030160  0.037100 =
           0.028090 -0.001330 -0.010600 -0.015290
N7     4   0.675475  0.254166  0.177145 11.000000  0.019520  0.016850 =
           0.018110  0.000610 -0.008170 -0.001380
N8     4   0.740827  0.168554  0.226986 11.000000  0.019700  0.018420 =
           0.014430  0.001720 -0.002320 -0.001900
N9     4   0.771912  0.393740  0.173055 11.000000  0.017660  0.017720 =
           0.017930  0.001100 -0.006680 -0.004340
N10    4   0.854516  0.332066  0.221259 11.000000  0.016000  0.020060 =
           0.020290  0.001730 -0.007690 -0.001380
N11    4   0.594495  0.390032  0.280590 11.000000  0.014620  0.018870 =
           0.018660 -0.001770 -0.006090 -0.002610
N12    4   0.645024  0.331518  0.349652 11.000000  0.018950  0.019830 =
           0.017050 -0.002380 -0.004320 -0.004790
O1     5   0.164981  0.157646  0.976359 11.000000  0.057950  0.034630 =
           0.039620  0.005050 -0.010620 -0.018680
P1     6   0.370657  0.266629  0.684831 11.000000  0.026580  0.040860 =
           0.026300  0.000720 -0.005460 -0.005170
P2     6   0.315781  0.481661  0.101596 11.000000  0.025850  0.027980 =
           0.021250  0.001030 -0.009660 -0.008380
Ru1    7   0.808638  0.213770  0.319616 11.000000  0.013360  0.014900 =
           0.013720  0.000910 -0.003260 -0.001930
HKLF 4
END
;
