# Supplementary material for: Tris­[4-(di­methyl­amino)­pyridine][tris(pyra­zol-1-yl)methane]­­ruthenium(II) bis­(hexa­fluorido­phosphate) diethyl ether monosolvate
Source: Acta Crystallogr Sect E Struct Rep Online. 2013 Sep 21;69(Pt 10):m549–50. doi: 10.1107/S1600536813025245 (PMC3790357; doi:10.1107/S1600536813025245)
Supplement: Supplementary file 2 [file e-69-0m549-Isup2.hkl]

# 
# h,k,l, Fc-squared, Fo-squared, sigma(Fo-squared) and status flag 
# 
data_I
_shelx_title ' s3643o in P-1' 
_shelx_refln_list_code          4 
_shelx_F_calc_maximum      233.15 
_exptl_crystal_F_000      1068.00 
_reflns_d_resolution_high  0.7502 
 
loop_ 
 _symmetry_equiv_pos_as_xyz 
 'x, y, z' 
 '-x, -y, -z' 
 
_cell_length_a    12.1005 
_cell_length_b    12.5711 
_cell_length_c    15.7032 
_cell_angle_alpha  80.047 
_cell_angle_beta   75.377 
_cell_angle_gamma  71.449 
 
_shelx_F_squared_multiplier     1.000 
 
loop_ 
 _refln_index_h 
 _refln_index_k 
 _refln_index_l 
 _refln_F_squared_calc 
 _refln_F_squared_meas 
 _refln_F_squared_sigma 
 _refln_observed_status 
   1   0   0      721.59      740.98     38.06 o 
   2   0   0    22224.57    25284.50    345.93 o 
   3   0   0    11815.25    12934.14    554.01 o 
   4   0   0        3.96        8.03     15.13 o 
   5   0   0     2978.55     3081.50     93.85 o 
   6   0   0     4598.35     4880.05    263.77 o 
   7   0   0      122.19      109.76     53.89 o 
   8   0   0     2689.50     2527.16    147.58 o 
   9   0   0        5.23       31.07     57.99 o 
  10   0   0      250.82      248.19     82.67 o 
  11   0   0       58.41       60.64     59.87 o 
  12   0   0        1.75       32.78     49.45 o 
  13   0   0      808.45      733.50    126.76 o 
  14   0   0      367.35      398.26     86.62 o 
 -14   1   0      442.25      463.39     94.13 o 
 -13   1   0      542.03      664.87    118.23 o 
 -12   1   0      901.87      869.48    136.68 o 
 -11   1   0      322.66      365.07     96.88 o 
 -10   1   0       67.80       52.33     62.72 o 
  -9   1   0      613.90      535.34    104.42 o 
  -8   1   0      751.19      769.57    107.70 o 
  -7   1   0      820.77      842.92     99.37 o 
  -6   1   0      564.11      585.41     39.34 o 
  -5   1   0      421.58      413.24     40.64 o 
  -4   1   0     2119.34     2090.21     71.36 o 
  -3   1   0    13440.06    13887.65    287.18 o 
  -2   1   0    25042.63    27750.08    773.56 o 
  -1   1   0     4073.50     4068.37     57.97 o 
   0   1   0     3210.68     3535.93     57.47 o 
   1   1   0    22142.78    24574.79    524.19 o 
   2   1   0    11703.57    13710.06    149.39 o 
   3   1   0     1334.99     1331.62     46.18 o 
   4   1   0       38.91       55.41     20.26 o 
   5   1   0      163.90      168.24     31.96 o 
   6   1   0      586.81      702.94     50.56 o 
   7   1   0     4252.27     4492.68    109.44 o 
   8   1   0     1074.28     1245.64    119.75 o 
   9   1   0     2078.87     1946.95    139.65 o 
  10   1   0       73.28      126.50     64.65 o 
  11   1   0     1427.56     1549.43    160.11 o 
  12   1   0     1041.73     1018.48    141.72 o 
  13   1   0      217.85      240.31     74.53 o 
  14   1   0     1279.41     1134.18    160.83 o 
  15   1   0      187.47      105.48     69.85 o 
 -14   2   0      191.14      178.77     75.72 o 
 -13   2   0      218.72      291.27    141.41 o 
 -12   2   0      218.52      271.67     81.36 o 
 -11   2   0     3620.49     3157.48    202.56 o 
 -10   2   0        4.56      -18.26     55.19 o 
  -9   2   0      661.93      721.07    116.93 o 
  -8   2   0       91.59       25.99     54.94 o 
  -7   2   0      325.64      365.31     77.38 o 
  -6   2   0      133.12      164.59     36.41 o 
  -5   2   0     4970.28     5028.25    109.49 o 
  -4   2   0       58.95       38.91     29.86 o 
  -3   2   0    10560.85    10615.12    284.10 o 
  -2   2   0        0.36       -3.00     16.93 o 
  -1   2   0      258.62      360.44     31.32 o 
   0   2   0     3520.90     3824.54     59.24 o 
   1   2   0      821.82      841.37     46.11 o 
   2   2   0      747.83      659.89     34.72 o 
   3   2   0     8263.67     9171.65    254.03 o 
   4   2   0     1446.99     1421.28     56.27 o 
   5   2   0     4244.01     4358.57    106.23 o 
   6   2   0      918.58      984.06     61.86 o 
   7   2   0     3882.22     3893.10    109.80 o 
   8   2   0       85.72       94.32     53.00 o 
   9   2   0       51.32       15.38     52.14 o 
  10   2   0      716.56      624.77    109.29 o 
  11   2   0       16.90        5.02     51.92 o 
  12   2   0      719.00      735.79    123.57 o 
  13   2   0     2522.73     2276.65    175.67 o 
  14   2   0       48.21       89.84     57.90 o 
  15   2   0      585.99      442.56    128.36 o 
 -13   3   0      634.78      566.19    140.00 o 
 -12   3   0      430.02      427.85     96.70 o 
 -11   3   0       57.45       81.31     55.34 o 
 -10   3   0      208.11      249.36     80.97 o 
  -9   3   0      824.40      829.49    127.26 o 
  -8   3   0      119.20      209.40     77.94 o 
  -7   3   0     4762.40     4630.52    340.02 o 
  -6   3   0      624.92      677.34     92.56 o 
  -5   3   0    14672.50    14144.90    279.47 o 
  -4   3   0     2762.72     2950.49    116.93 o 
  -3   3   0     4540.15     5097.78    112.25 o 
  -2   3   0     1540.62     1431.05     57.84 o 
  -1   3   0       94.39      127.07     24.76 o 
   0   3   0     9080.89     9509.74    111.72 o 
   1   3   0      354.15      329.04     23.84 o 
   2   3   0     6810.66     6903.88    122.11 o 
   3   3   0     4981.97     4908.38    123.47 o 
   4   3   0       12.77       -9.54     19.74 o 
   5   3   0     1377.01     1658.26     73.77 o 
   6   3   0      105.88      110.51     35.90 o 
   7   3   0     4544.58     4524.04    124.81 o 
   8   3   0     5391.21     5646.76    144.84 o 
   9   3   0     1527.67     1593.65    126.55 o 
  10   3   0      438.74      536.54    103.57 o 
  11   3   0     3852.49     3542.70    200.01 o 
  12   3   0      709.84      722.68    120.07 o 
  13   3   0      344.36      398.05     87.46 o 
  14   3   0     1859.11     1846.63    182.41 o 
  15   3   0        1.20       14.37     59.72 o 
 -13   4   0       62.62      108.57     94.75 o 
 -12   4   0       85.65      117.02     53.51 o 
 -11   4   0      592.30      661.18    120.11 o 
 -10   4   0      450.56      429.50     98.12 o 
  -9   4   0       75.82       79.49     61.41 o 
  -8   4   0      741.66      727.67    118.29 o 
  -7   4   0      465.44      446.05     93.22 o 
  -6   4   0     7186.69     7192.43    238.06 o 
  -5   4   0       28.09       26.22     27.07 o 
  -4   4   0        3.71       16.75     33.22 o 
  -3   4   0     7074.70     7277.82    146.25 o 
  -2   4   0       11.28       47.01     32.63 o 
  -1   4   0     2945.17     2963.46     80.77 o 
   0   4   0      570.17      517.43     35.14 o 
   1   4   0     1076.60      950.31     33.77 o 
   2   4   0     1797.67     1846.56     53.32 o 
   3   4   0      310.80      381.27     36.56 o 
   4   4   0      189.29      203.42     43.90 o 
   5   4   0      240.21      213.13     53.72 o 
   6   4   0      693.57      785.16     82.52 o 
   7   4   0     1755.51     1685.14    106.88 o 
   8   4   0      308.83      385.67     56.70 o 
   9   4   0     1673.85     1597.41    125.57 o 
  10   4   0     3968.46     3786.00    256.81 o 
  11   4   0        0.29       38.41     56.65 o 
  12   4   0     1247.19     1626.97    164.81 o 
  13   4   0      110.39      126.63     65.14 o 
  14   4   0      144.94       80.21     55.03 o 
  15   4   0      579.19      573.40    136.35 o 
 -12   5   0      199.47      189.40     83.21 o 
 -11   5   0       16.52      110.51     71.36 o 
 -10   5   0      257.03      189.27     66.85 o 
  -9   5   0      238.92      250.83     78.55 o 
  -8   5   0     2063.30     1928.02    153.74 o 
  -7   5   0     1125.22     1351.55    138.75 o 
  -6   5   0       37.80       78.09     56.88 o 
  -5   5   0     4496.95     4194.55    190.61 o 
  -4   5   0      937.88      908.00     65.54 o 
  -3   5   0      391.03      396.50     54.76 o 
  -2   5   0     6208.12     6169.83    137.70 o 
  -1   5   0      455.69      419.34     49.72 o 
   0   5   0     3314.32     3468.35     86.38 o 
   1   5   0     1284.60     1407.71     49.27 o 
   2   5   0      199.76      247.51     49.51 o 
   3   5   0     2775.39     2780.88     80.27 o 
   4   5   0       58.71      122.08     36.85 o 
   5   5   0     3323.36     3080.01    101.59 o 
   6   5   0        4.42       41.21     32.68 o 
   7   5   0      211.74      165.68     42.31 o 
   8   5   0     1093.33     1130.93     80.64 o 
   9   5   0     2363.15     2324.99    186.36 o 
  10   5   0      501.94      530.97    117.32 o 
  11   5   0     1265.79     1368.58    147.21 o 
  12   5   0       69.87      103.32     52.73 o 
  13   5   0      455.77      496.12     96.65 o 
  14   5   0        0.89       -1.67     44.40 o 
  15   5   0      421.90      626.48    112.74 o 
 -12   6   0      265.97      237.07     91.91 o 
 -11   6   0      425.53      460.99     91.63 o 
 -10   6   0      348.19      417.21     88.65 o 
  -9   6   0      923.20      957.50    137.25 o 
  -8   6   0      111.83       85.02     63.23 o 
  -7   6   0      469.89      466.42     99.42 o 
  -6   6   0     1449.93     1427.12    129.90 o 
  -5   6   0       29.57       66.12     33.82 o 
  -4   6   0     2070.80     1919.69     92.86 o 
  -3   6   0       47.64       45.34     32.12 o 
  -2   6   0       13.89       16.97     29.34 o 
  -1   6   0     4292.20     4073.31    121.36 o 
   0   6   0     2945.17     2951.00    105.85 o 
   1   6   0     3948.00     3458.26    145.04 o 
   2   6   0     1942.54     1857.97     55.98 o 
   3   6   0     1134.37     1263.07     59.81 o 
   4   6   0     4352.95     4205.31    109.63 o 
   5   6   0     1945.66     1803.34     81.03 o 
   6   6   0     4952.22     4887.54    156.35 o 
   7   6   0    10114.08    10405.85    207.78 o 
   8   6   0      676.12      773.69     75.22 o 
   9   6   0      398.44      433.78     66.60 o 
  10   6   0     1410.65     1354.01    184.64 o 
  11   6   0      995.61     1118.25    132.53 o 
  12   6   0     1002.00     1250.74    143.05 o 
  13   6   0      158.42      283.35     74.80 o 
  14   6   0        5.65       75.91     51.67 o 
  15   6   0       30.11       77.27     54.67 o 
 -11   7   0      170.32      130.46     73.19 o 
 -10   7   0        3.48       34.21     49.03 o 
  -9   7   0       70.89      128.35     53.48 o 
  -8   7   0     2261.97     2234.40    164.81 o 
  -7   7   0     2112.09     2047.67    165.51 o 
  -6   7   0      965.71      817.34    114.67 o 
  -5   7   0      870.75     1104.05    122.38 o 
  -4   7   0        2.48       25.79     35.23 o 
  -3   7   0      218.39      166.43     43.57 o 
  -2   7   0     2743.22     2557.75    100.39 o 
  -1   7   0      176.11      162.74     37.96 o 
   0   7   0     2796.88     2841.47     89.70 o 
   1   7   0      842.18      891.96     47.14 o 
   2   7   0        7.12       -1.24     43.91 o 
   3   7   0     1130.13     1078.98     48.36 o 
   4   7   0        8.56       25.42     24.04 o 
   5   7   0     4718.71     5282.41    133.56 o 
   6   7   0       85.51      131.17     36.92 o 
   7   7   0      258.48      298.73     52.79 o 
   8   7   0     6283.35     5962.99    184.56 o 
   9   7   0      361.86      340.67     62.04 o 
  10   7   0     1643.77     1549.57    124.82 o 
  11   7   0      336.20      398.79     85.38 o 
  12   7   0      332.40      467.92     97.89 o 
  13   7   0      233.43      337.94     79.47 o 
  14   7   0      709.11      711.57    119.08 o 
  15   7   0        9.84       49.65     41.94 o 
 -10   8   0      431.61      579.22    158.52 o 
  -9   8   0      209.33      270.48    111.55 o 
  -8   8   0       68.83      173.50     99.61 o 
  -7   8   0      819.51      899.70    194.76 o 
  -6   8   0     1002.04      816.90    186.66 o 
  -5   8   0      601.97      549.46    157.71 o 
  -4   8   0     4467.42     3958.89    186.68 o 
  -3   8   0     1153.02     1313.19    170.97 o 
  -2   8   0     1696.32     1503.14    118.50 o 
  -1   8   0      703.40      705.12    158.62 o 
   0   8   0      679.39      829.08    101.35 o 
   1   8   0     2856.18     2689.71    146.44 o 
   2   8   0       24.57       56.61     44.58 o 
   3   8   0     1574.96     1493.80    113.75 o 
   4   8   0      686.60      619.06    112.77 o 
   5   8   0     2772.85     2859.08    154.73 o 
   6   8   0     3532.87     2891.87    158.32 o 
   7   8   0      557.73      628.92     97.90 o 
   8   8   0      452.23      452.09     90.02 o 
   9   8   0     1066.44     1197.68    127.99 o 
  10   8   0      543.18      568.26     94.41 o 
  11   8   0        3.93      124.51     67.01 o 
  12   8   0     1121.36      711.62    165.00 o 
  13   8   0       26.67       80.37     60.13 o 
  14   8   0      513.41      588.73    154.47 o 
  15   8   0       34.45      -15.18     64.79 o 
  -9   9   0       85.68      160.95     76.32 o 
  -8   9   0      221.91      292.75    112.97 o 
  -7   9   0       36.94       82.20     76.12 o 
  -6   9   0      522.86      464.63    145.16 o 
  -5   9   0      540.21      637.93    163.58 o 
  -4   9   0        2.59       33.34     50.52 o 
  -3   9   0     4380.04     4109.50    198.81 o 
  -2   9   0        1.44       42.07     51.18 o 
  -1   9   0     6183.71     6116.16    290.62 o 
   0   9   0      375.67      340.13     82.14 o 
   1   9   0      187.26      235.76     68.06 o 
   2   9   0      936.16      994.54    114.21 o 
   3   9   0     1370.90     1376.88    189.70 o 
   4   9   0     1233.49     1267.97    117.88 o 
   5   9   0     3375.70     3266.77    231.10 o 
   6   9   0       33.45       44.01     50.06 o 
   7   9   0     1221.21     1007.27    119.30 o 
   8   9   0      116.39      159.51     64.83 o 
   9   9   0       54.44       70.87     56.08 o 
  10   9   0      156.62      173.27     65.56 o 
  11   9   0      364.89      393.97    119.45 o 
  12   9   0      599.47      458.96    122.69 o 
  13   9   0      919.15     1014.49    196.78 o 
  14   9   0       15.19       84.02     72.48 o 
  -8  10   0      133.97      222.50     92.52 o 
  -7  10   0      635.45      665.46    170.47 o 
  -6  10   0      163.78      199.62    101.63 o 
  -5  10   0     2073.01     1920.27    267.04 o 
  -4  10   0      371.04      272.10    122.89 o 
  -3  10   0       17.81       53.89     60.33 o 
  -2  10   0      780.89      686.93    110.94 o 
  -1  10   0      332.59      342.42     85.46 o 
   0  10   0     1856.55     1709.12    141.79 o 
   1  10   0     1918.30     1867.21    145.76 o 
   2  10   0      338.00      350.34     88.37 o 
   3  10   0     1493.63     1330.15    137.52 o 
   4  10   0      161.41      166.22     70.64 o 
   5  10   0      182.26      204.61     89.59 o 
   6  10   0      558.88      555.08    102.29 o 
   7  10   0      794.83      812.70    117.65 o 
   8  10   0      280.21      358.19     88.44 o 
   9  10   0      596.05      563.69    105.22 o 
  10  10   0      185.60      290.02     69.85 o 
  11  10   0     1084.56      950.72    179.58 o 
  12  10   0        8.68      109.53     60.53 o 
  14  10   0      361.17      358.14    115.40 o 
  -7  11   0       28.13       24.50     66.40 o 
  -6  11   0     1154.03     1010.44    216.22 o 
  -5  11   0      531.27      708.79    172.29 o 
  -4  11   0     1530.79     1305.42    233.43 o 
  -3  11   0      367.07      437.07     90.76 o 
  -2  11   0      169.39      167.50     69.07 o 
  -1  11   0       71.47       86.85     59.58 o 
   0  11   0        0.76       56.29     57.26 o 
   1  11   0      310.46      343.50     90.47 o 
   2  11   0     3812.32     3481.98    196.84 o 
   3  11   0       95.91      138.50     69.58 o 
   4  11   0     2048.72     1847.81    155.57 o 
   5  11   0      103.51       93.34     62.55 o 
   6  11   0      813.80      704.48    116.91 o 
   7  11   0      616.73      577.36    109.51 o 
   8  11   0     1057.71     1170.76    139.51 o 
   9  11   0      556.70      649.15    110.08 o 
  10  11   0     1226.53     1398.78    151.43 o 
  11  11   0      180.05      197.68     58.48 o 
  12  11   0      985.92      933.51    191.72 o 
  13  11   0      140.06      194.96     76.73 o 
  14  11   0       95.76      132.61     73.29 o 
  -6  12   0      299.57      470.30    116.41 o 
  -5  12   0      345.35      303.88    114.79 o 
  -4  12   0      672.17      766.69    186.86 o 
  -3  12   0     1112.94     1283.15    227.36 o 
  -2  12   0      770.81      725.55    117.69 o 
  -1  12   0       34.39       27.29     48.69 o 
   0  12   0      431.33      496.64    100.62 o 
   1  12   0      352.45      370.71     90.81 o 
   2  12   0        0.74       14.47     50.34 o 
   3  12   0      847.86      840.62    129.40 o 
   4  12   0     1470.18     1424.76    143.00 o 
   5  12   0      613.40      754.96    125.07 o 
   6  12   0     2520.55     2424.99    197.80 o 
   7  12   0     1144.17     1200.27    144.07 o 
   8  12   0     1544.87     1412.00    181.70 o 
   9  12   0       16.98       86.57     45.76 o 
  10  12   0        0.30       33.66     48.08 o 
  11  12   0      890.05      957.63    140.30 o 
  12  12   0      241.79      360.37    114.99 o 
  13  12   0     1004.58      908.61    170.87 o 
  -4  13   0      133.84      233.43     89.69 o 
  -3  13   0      313.00      396.20    129.98 o 
  -2  13   0      491.30      577.63    102.82 o 
  -1  13   0      727.59      700.05    112.78 o 
   0  13   0      288.59      352.03    112.36 o 
   1  13   0       13.18       53.29    100.72 o 
   2  13   0      164.57      213.63     71.29 o 
   3  13   0      134.54      124.32     63.23 o 
   4  13   0      778.38      753.08    123.77 o 
   5  13   0      845.89      687.43    120.36 o 
   6  13   0      430.62      402.48     90.58 o 
   7  13   0      953.65      897.75    132.25 o 
   8  13   0       60.12      210.68     67.82 o 
   9  13   0      321.92      225.31     76.12 o 
  10  13   0      168.85      193.21     67.62 o 
  11  13   0      226.54      388.23     83.74 o 
  12  13   0       61.97      109.12     70.05 o 
  -2  14   0        0.65       45.75     66.40 o 
  -1  14   0       70.39       70.18     89.18 o 
   0  14   0      272.65      231.39     67.25 o 
   1  14   0      547.35      556.40    103.79 o 
   2  14   0      235.28      258.24     71.12 o 
   3  14   0      515.85      524.37    110.03 o 
   4  14   0      319.67      332.01     84.93 o 
   5  14   0      577.01      551.83    109.23 o 
   6  14   0      217.71      279.91     89.59 o 
   7  14   0       33.77       72.75     56.28 o 
   8  14   0      335.29      402.26     94.13 o 
   9  14   0        5.48       80.91     51.09 o 
  10  14   0      325.91      314.43     72.47 o 
  11  14   0       46.44      115.61     50.26 o 
  -1  15   0      355.34      373.53    109.53 o 
   0  15   0       89.85      175.19     60.01 o 
   1  15   0      268.00      269.58     79.09 o 
   2  15   0      169.07      200.69    146.37 o 
   3  15   0      105.70      100.39     99.00 o 
   4  15   0     1079.71     1150.06    157.04 o 
   5  15   0       36.01      152.51     63.31 o 
   6  15   0      872.62      964.70    143.15 o 
   7  15   0      249.03      277.23     69.26 o 
   8  15   0      105.71      157.79     79.46 o 
   9  15   0      199.59      198.50     63.29 o 
  10  15   0        5.09      160.34     88.27 o 
   4  16   0       32.63      143.13     56.89 o 
   5  16   0     1150.07     1392.07    235.86 o 
   6  16   0        9.34      122.89     63.98 o 
  -8 -15   1       18.65      131.98     93.74 o 
  -7 -15   1      449.07      395.57    105.07 o 
  -6 -15   1      148.43      161.46     61.01 o 
  -5 -15   1      465.57      495.56     96.51 o 
  -4 -15   1      130.54      130.30     64.35 o 
  -3 -15   1      307.85      303.38    106.19 o 
  -2 -15   1      755.83      816.43    128.41 o 
  -1 -15   1      194.02      258.90    143.44 o 
   0 -15   1      167.22      161.43     53.50 o 
   1 -15   1     1141.58     1142.44    205.49 o 
 -11 -14   1       92.61      351.66    103.86 o 
 -10 -14   1       70.96       85.13     62.05 o 
  -9 -14   1      110.42      219.12     66.72 o 
  -8 -14   1      512.79      546.89    107.89 o 
  -7 -14   1      389.09      399.52     90.93 o 
  -6 -14   1     1127.20      990.32    144.88 o 
  -5 -14   1        0.22       -5.10     46.81 o 
  -4 -14   1     1334.66     1209.61    161.18 o 
  -3 -14   1      599.63      585.85    108.72 o 
  -2 -14   1      122.20      225.35     74.15 o 
  -1 -14   1     1071.25     1078.30    146.79 o 
   0 -14   1       68.60      150.19     54.79 o 
   1 -14   1      127.30      219.16     68.07 o 
   2 -14   1      594.26      524.36     91.13 o 
 -12 -13   1      321.66      396.81    103.66 o 
 -11 -13   1      116.81      238.33     66.98 o 
 -10 -13   1      854.12      987.34    138.55 o 
  -9 -13   1       34.60       74.66     54.25 o 
  -8 -13   1      972.00      967.25    138.58 o 
  -7 -13   1      135.77      153.50     63.92 o 
  -6 -13   1      115.41      267.98     75.18 o 
  -5 -13   1     1230.13     1242.15    155.19 o 
  -4 -13   1      412.36      491.95    104.43 o 
  -3 -13   1     1225.76     1359.69    162.20 o 
  -2 -13   1      714.76      878.21    135.28 o 
  -1 -13   1      102.21      219.95     71.52 o 
   0 -13   1       25.03       71.95     44.82 o 
   1 -13   1       13.45       37.56     44.81 o 
   2 -13   1       90.25      167.24     67.21 o 
   3 -13   1      647.87      714.66    168.85 o 
   4 -13   1      116.14      230.39     87.46 o 
 -13 -12   1        0.01      153.66     90.70 o 
 -12 -12   1      348.56      497.63    130.38 o 
 -11 -12   1      138.75      122.08     66.40 o 
 -10 -12   1      273.89      267.44     73.69 o 
  -9 -12   1     1288.19     1299.50    153.59 o 
  -8 -12   1      181.68      259.11     74.43 o 
  -7 -12   1     2997.81     2872.62    192.55 o 
  -6 -12   1      927.56      951.36    135.66 o 
  -5 -12   1      660.14      729.66    121.63 o 
  -4 -12   1      331.71      340.32     88.74 o 
  -3 -12   1       95.84      102.00     60.32 o 
  -2 -12   1      478.48      545.25    109.26 o 
  -1 -12   1      498.21      450.34     95.56 o 
   0 -12   1        7.61       31.31     54.61 o 
   1 -12   1     1547.44     1631.77    155.59 o 
   2 -12   1      170.52      148.38     56.98 o 
   3 -12   1        5.88       47.59     46.97 o 
   4 -12   1      588.17      496.21    150.83 o 
   5 -12   1        0.23       89.48     66.61 o 
   6 -12   1      603.91      864.27    177.35 o 
 -13 -11   1      915.83      856.58    166.62 o 
 -12 -11   1        5.08      115.80     75.72 o 
 -11 -11   1      176.45      160.75     77.74 o 
 -10 -11   1      439.38      610.46    133.01 o 
  -9 -11   1      114.49      186.27     62.45 o 
  -8 -11   1     2559.53     2441.16    173.51 o 
  -7 -11   1      379.11      378.80     92.22 o 
  -6 -11   1     1260.71     1238.65    144.98 o 
  -5 -11   1      461.45      488.02    102.22 o 
  -4 -11   1     1611.01     1597.28    147.53 o 
  -3 -11   1       34.87       54.83     58.28 o 
  -2 -11   1      275.08      273.13    118.33 o 
  -1 -11   1       48.13       48.64     61.19 o 
   0 -11   1     2460.63     2185.79    161.49 o 
   1 -11   1      180.52      212.29     71.67 o 
   2 -11   1     3147.99     2968.46    224.62 o 
   3 -11   1      535.43      451.06     94.37 o 
   4 -11   1      323.42      371.50    136.25 o 
   5 -11   1     1378.36     1312.71    234.64 o 
   6 -11   1      219.16      180.59     86.85 o 
   7 -11   1      703.08      693.20    177.35 o 
 -14 -10   1     1154.70      930.07    195.57 o 
 -12 -10   1     1172.61     1051.34    204.07 o 
 -11 -10   1        0.69      105.88     66.81 o 
 -10 -10   1      979.90     1083.94    287.08 o 
  -9 -10   1      314.00      304.05     80.95 o 
  -8 -10   1        0.23       14.77     86.25 o 
  -7 -10   1      595.97      736.43    115.33 o 
  -6 -10   1       97.50      141.42     66.87 o 
  -5 -10   1       18.71       -1.77     61.04 o 
  -4 -10   1      239.73      266.27     78.11 o 
  -3 -10   1     1248.15     1334.85    141.05 o 
  -2 -10   1     2022.91     2039.89    151.59 o 
  -1 -10   1     1730.43     1509.93    139.81 o 
   0 -10   1        8.40       45.52     57.74 o 
   1 -10   1       25.49       41.92     60.10 o 
   2 -10   1      464.10      495.27    100.77 o 
   3 -10   1     1259.68     1290.67    141.59 o 
   4 -10   1     2509.98     2244.19    243.96 o 
   5 -10   1      363.31      411.59    139.29 o 
   6 -10   1     2112.18     1852.65    265.62 o 
   7 -10   1      217.01      284.24    117.02 o 
   8 -10   1      136.10       83.82     65.80 o 
 -14  -9   1      249.65      189.70     85.03 o 
 -13  -9   1      364.20      300.24    113.98 o 
 -12  -9   1        1.00       69.85     68.02 o 
 -11  -9   1      816.77      761.83    166.21 o 
 -10  -9   1       64.40      100.53     47.94 o 
  -9  -9   1     3543.45     3623.69    195.55 o 
  -8  -9   1        2.22        7.69     44.51 o 
  -7  -9   1     2600.93     2497.32    160.72 o 
  -6  -9   1      231.78      388.02     85.17 o 
  -5  -9   1     3203.13     3415.17    179.90 o 
  -4  -9   1      381.58      457.27     91.67 o 
  -3  -9   1     2440.66     2405.69    150.98 o 
  -2  -9   1      159.66      131.62     63.18 o 
  -1  -9   1     1581.88     1557.51    132.42 o 
   0  -9   1     1019.48     1031.56    121.39 o 
   1  -9   1      826.59      798.15    112.45 o 
   2  -9   1       96.15      135.99     66.53 o 
   3  -9   1      235.32      305.20     82.30 o 
   4  -9   1      123.08      110.62     58.38 o 
   5  -9   1     3446.23     3418.22    296.39 o 
   6  -9   1       41.31       18.42     72.88 o 
   7  -9   1     1369.59     1290.03    223.31 o 
   8  -9   1       69.04       58.71     70.05 o 
   9  -9   1      353.42      655.95    169.25 o 
 -14  -8   1      117.29       91.51     63.37 o 
 -13  -8   1      589.40      586.51    152.65 o 
 -12  -8   1      933.63      751.91    168.85 o 
 -11  -8   1      729.97      709.60    159.53 o 
 -10  -8   1      134.95      156.70     81.79 o 
  -9  -8   1        0.47       33.03     49.78 o 
  -8  -8   1       28.77       56.55     55.03 o 
  -7  -8   1     3562.74     3329.16    174.78 o 
  -6  -8   1      371.27      316.69     75.98 o 
  -5  -8   1     2902.54     2672.64    151.79 o 
  -4  -8   1      416.09      348.53     79.01 o 
  -3  -8   1      589.26      646.75     94.56 o 
  -2  -8   1     1808.52     1637.11    120.79 o 
  -1  -8   1        0.53       30.35     44.36 o 
   0  -8   1     5634.94     5067.57    200.82 o 
   1  -8   1     1623.06     1429.80    122.44 o 
   2  -8   1      129.20      145.86     62.31 o 
   3  -8   1     1133.79     1313.92    130.26 o 
   4  -8   1       96.92      125.30     62.97 o 
   5  -8   1     1005.91      803.54    173.30 o 
   6  -8   1     1015.73      916.10    192.13 o 
   7  -8   1       13.60       54.26     82.80 o 
   8  -8   1      287.22      219.86     92.52 o 
   9  -8   1      652.87      669.92    173.50 o 
  10  -8   1      295.22      368.46    132.40 o 
 -15  -7   1       28.53      148.60     74.50 o 
 -14  -7   1     1241.19     1255.21    228.37 o 
 -13  -7   1        2.28       67.67     46.40 o 
 -12  -7   1      637.38      594.33    103.25 o 
 -11  -7   1      370.73      509.17    125.52 o 
 -10  -7   1       30.40       64.22     44.91 o 
  -9  -7   1      344.53      267.65     57.34 o 
  -8  -7   1      607.35      685.66     75.53 o 
  -7  -7   1      265.17      247.51     50.70 o 
  -6  -7   1     3054.57     2905.34    148.29 o 
  -5  -7   1     3165.28     3046.44    100.06 o 
  -4  -7   1     2996.83     3006.53    148.83 o 
  -3  -7   1     3184.73     3065.31    149.20 o 
  -2  -7   1      583.31      709.13     90.68 o 
  -1  -7   1     5722.46     5834.98    202.76 o 
   0  -7   1      121.42      123.48     55.23 o 
   1  -7   1      779.30      915.28     58.93 o 
   2  -7   1     6493.94     6257.23    151.84 o 
   3  -7   1      883.87      943.21     73.38 o 
   4  -7   1      807.72      798.66     77.78 o 
   5  -7   1       79.69      114.88     46.17 o 
   6  -7   1      589.74      627.23    103.32 o 
   7  -7   1     1738.76     1778.85    149.32 o 
   8  -7   1      134.55      137.91     72.17 o 
   9  -7   1       39.16       28.12     45.14 o 
  10  -7   1      450.98      416.69     85.13 o 
  11  -7   1       71.69      146.74    112.87 o 
 -15  -6   1       84.68      141.22     52.25 o 
 -14  -6   1      260.21      298.05     80.41 o 
 -13  -6   1      394.60      332.54     80.87 o 
 -12  -6   1       28.96       38.75     47.38 o 
 -11  -6   1      172.77      187.42     89.28 o 
 -10  -6   1     1849.91     1942.94    191.32 o 
  -9  -6   1       31.70       63.47     39.96 o 
  -8  -6   1     1417.62     1495.33     89.88 o 
  -7  -6   1     2193.62     2084.21     97.09 o 
  -6  -6   1      950.82      993.73     70.34 o 
  -5  -6   1     2746.46     2682.21     95.04 o 
  -4  -6   1       18.64       30.90     27.55 o 
  -3  -6   1     5240.55     5333.25     99.04 o 
  -2  -6   1     2636.45     2510.63    145.67 o 
  -1  -6   1      206.76      295.06     68.52 o 
   0  -6   1     8052.27     7841.10    215.28 o 
   1  -6   1      263.24      308.12     43.26 o 
   2  -6   1      103.65       96.90     34.98 o 
   3  -6   1      362.29      438.54     55.18 o 
   4  -6   1     1697.21     1699.20    118.25 o 
   5  -6   1     4587.89     4236.27    163.40 o 
   6  -6   1     1806.25     1745.63    134.62 o 
   7  -6   1       33.80       67.60     74.71 o 
   8  -6   1      635.63      515.75    104.82 o 
   9  -6   1      334.16      531.56    104.44 o 
  10  -6   1       44.33       38.98     46.34 o 
  11  -6   1      641.30      620.73    112.16 o 
  12  -6   1       42.18       42.19     44.67 o 
 -15  -5   1      573.36      697.52    120.17 o 
 -14  -5   1      188.56      198.23     75.42 o 
 -13  -5   1       76.53      160.70     60.68 o 
 -12  -5   1     1133.98     1188.27    145.33 o 
 -11  -5   1     1110.03     1275.86    143.02 o 
 -10  -5   1      211.05      221.47     72.39 o 
  -9  -5   1     4379.64     4140.78    260.56 o 
  -8  -5   1      105.50      120.29     42.16 o 
  -7  -5   1     3168.47     3325.18    144.33 o 
  -6  -5   1     1045.48     1219.09     72.68 o 
  -5  -5   1     1313.30     1239.12     69.85 o 
  -4  -5   1     4585.83     4683.21    114.87 o 
  -3  -5   1      556.00      628.33     46.44 o 
  -2  -5   1     4412.33     4324.50    148.50 o 
  -1  -5   1     3959.13     4222.52    146.69 o 
   0  -5   1      573.13      585.40     41.06 o 
   1  -5   1     2225.16     1951.41     75.63 o 
   2  -5   1     1953.51     1847.25     81.39 o 
   3  -5   1      955.31     1009.96     68.35 o 
   4  -5   1     1928.02     2066.89     90.19 o 
   5  -5   1      331.70      392.96     57.12 o 
   6  -5   1     1433.24     1361.01    121.53 o 
   7  -5   1     1424.42     1408.16    139.34 o 
   8  -5   1      418.48      472.93     98.75 o 
   9  -5   1     1445.99     1251.66    147.01 o 
  10  -5   1       12.26      112.74     55.59 o 
  11  -5   1      321.71      411.34    103.55 o 
  12  -5   1      444.60      375.71     83.75 o 
 -15  -4   1      237.39      243.75     72.17 o 
 -14  -4   1      116.09      145.22     95.96 o 
 -13  -4   1      740.08      844.90    131.90 o 
 -12  -4   1      177.32      159.05     67.43 o 
 -11  -4   1     1688.39     1704.92    144.13 o 
 -10  -4   1      900.00      950.16    126.25 o 
  -9  -4   1       57.10       18.25     47.71 o 
  -8  -4   1     1131.87     1061.41     77.48 o 
  -7  -4   1     5567.17     5548.19    150.32 o 
  -6  -4   1     9755.76     9208.50    324.75 o 
  -5  -4   1     3082.21     3057.45    101.34 o 
  -4  -4   1        0.27       20.55     31.60 o 
  -3  -4   1     3926.81     4049.42     91.26 o 
  -2  -4   1      974.81      975.99     37.88 o 
  -1  -4   1       62.57       39.50     30.77 o 
   0  -4   1     3776.30     3592.05     69.20 o 
   1  -4   1       95.18       92.49     26.07 o 
   2  -4   1      736.96      840.84     58.39 o 
   3  -4   1     2266.18     2257.51     88.92 o 
   4  -4   1        1.53       -7.67     28.49 o 
   5  -4   1     1466.34     1481.67     76.51 o 
   6  -4   1     1748.13     1724.87     84.77 o 
   7  -4   1       59.02       89.85     61.13 o 
   8  -4   1       27.48       30.74     55.47 o 
   9  -4   1      289.70      361.73     93.96 o 
  10  -4   1     6279.97     5597.11    263.76 o 
  11  -4   1      201.89      171.78     70.86 o 
  12  -4   1     1505.40     1477.91    176.44 o 
  13  -4   1       58.09       65.53     60.74 o 
 -15  -3   1      476.99      342.15    111.75 o 
 -14  -3   1      347.44      311.19     83.64 o 
 -13  -3   1      329.93      318.03     84.17 o 
 -12  -3   1      673.51      697.79    121.71 o 
 -11  -3   1       12.47        2.90     50.45 o 
 -10  -3   1     1387.33     1415.06    145.85 o 
  -9  -3   1     3292.67     3383.36    178.72 o 
  -8  -3   1     2675.78     2460.56    143.01 o 
  -7  -3   1      482.36      535.38     57.22 o 
  -6  -3   1      622.83      733.63     62.19 o 
  -5  -3   1      991.67     1062.08     66.27 o 
  -4  -3   1     3227.72     2804.17     84.58 o 
  -3  -3   1     2479.19     2681.66     72.96 o 
  -2  -3   1    17985.26    19050.12    172.83 o 
  -1  -3   1     5255.26     5317.41    265.11 o 
   0  -3   1      759.12      762.81     30.13 o 
   1  -3   1     1648.16     1742.00     55.50 o 
   2  -3   1     1489.09     1374.12     57.25 o 
   3  -3   1     3964.88     4136.88    145.32 o 
   4  -3   1     2722.84     2707.39    168.02 o 
   5  -3   1       73.27       92.05     34.87 o 
   6  -3   1     4915.46     4645.60    184.41 o 
   7  -3   1      924.26      936.22    112.49 o 
   8  -3   1     4595.61     4352.90    204.71 o 
   9  -3   1      679.33      583.26    110.63 o 
  10  -3   1      320.48      265.04     83.54 o 
  11  -3   1     1098.53     1023.15    143.21 o 
  12  -3   1     1156.12     1162.45    156.36 o 
  13  -3   1       35.74       95.52     51.92 o 
 -14  -2   1      988.12     1010.45    147.89 o 
 -13  -2   1      569.85      550.23    105.98 o 
 -12  -2   1        0.56       46.48     50.93 o 
 -11  -2   1      437.29      457.21    103.38 o 
 -10  -2   1     1403.66     1476.91    147.90 o 
  -9  -2   1      464.58      455.42     91.66 o 
  -8  -2   1     1741.62     1568.54    119.03 o 
  -7  -2   1        0.22        8.56     26.84 o 
  -6  -2   1     4713.90     4532.81    114.66 o 
  -5  -2   1       40.56        3.48     39.10 o 
  -4  -2   1       53.21       47.98     24.28 o 
  -3  -2   1     8704.47     9384.31    259.69 o 
  -2  -2   1     4032.78     4507.47     84.19 o 
  -1  -2   1    26463.99    28846.28    768.31 o 
   0  -2   1     3555.42     3936.60     92.53 o 
   1  -2   1    13950.86    15292.64    145.00 o 
   2  -2   1        6.81       23.37     19.31 o 
   3  -2   1     4459.78     4716.75    112.19 o 
   4  -2   1    11418.73    12047.31    209.66 o 
   5  -2   1     7528.25     8044.69    148.91 o 
   6  -2   1       80.29      103.70     30.58 o 
   7  -2   1     3878.89     3778.96    172.99 o 
   8  -2   1      223.96      169.86     67.28 o 
   9  -2   1      102.02       85.66     64.70 o 
  10  -2   1     1313.00     1492.81    157.40 o 
  11  -2   1       68.66       82.57     62.06 o 
  12  -2   1     1260.01     1220.49    156.48 o 
  13  -2   1      271.03      235.78     72.63 o 
  14  -2   1        2.33       -9.72     51.42 o 
 -14  -1   1      131.16      154.84     70.78 o 
 -13  -1   1      963.49     1017.42    146.23 o 
 -12  -1   1      684.03      706.33    121.06 o 
 -11  -1   1       88.14       89.10     67.39 o 
 -10  -1   1        3.50       24.70     59.32 o 
  -9  -1   1      227.63      215.09     73.04 o 
  -8  -1   1      526.26      545.39    117.22 o 
  -7  -1   1     2568.21     2533.34    138.12 o 
  -6  -1   1     1602.01     1784.37     68.93 o 
  -5  -1   1       35.55        3.96     29.71 o 
  -4  -1   1      749.42      764.63     42.12 o 
  -3  -1   1     3400.19     3552.70     71.89 o 
  -2  -1   1     4196.11     4547.64     85.78 o 
  -1  -1   1     2395.80     2560.51     53.85 o 
   0  -1   1        4.91        6.46     11.64 o 
   1  -1   1    16980.69    19259.22    502.76 o 
   2  -1   1    12468.45    13483.87    530.85 o 
   3  -1   1    24158.66    25644.73    481.49 o 
   4  -1   1    13388.98    14625.06    242.89 o 
   5  -1   1    12363.20    13594.46    182.76 o 
   6  -1   1     4917.47     5064.58    117.02 o 
   7  -1   1       46.94       73.30     49.05 o 
   8  -1   1       86.58       77.91     54.11 o 
   9  -1   1     1347.50     1411.73    131.21 o 
  10  -1   1       56.39       97.32     65.35 o 
  11  -1   1      611.28      546.18    109.44 o 
  12  -1   1       45.27       80.76     69.14 o 
  13  -1   1      561.41      486.09    101.29 o 
  14  -1   1      444.79      498.13     96.20 o 
 -14   0   1      494.02      458.06     95.12 o 
 -13   0   1      242.49      352.33     85.02 o 
 -12   0   1      529.19      601.24    112.98 o 
 -11   0   1      396.81      414.94     96.31 o 
 -10   0   1      331.18      376.67     95.11 o 
  -9   0   1      950.39      878.61    118.75 o 
  -8   0   1       73.63       98.61     57.31 o 
  -7   0   1      387.76      395.93     78.92 o 
  -6   0   1     6344.17     6528.31    204.71 o 
  -5   0   1      104.58      124.80     57.66 o 
  -4   0   1     2161.17     2074.66     97.71 o 
  -3   0   1     3333.34     3409.13    105.64 o 
  -2   0   1     6136.54     6501.10    122.17 o 
  -1   0   1    17906.11    19841.93    218.75 o 
   1   0   1    10923.42    12522.54    120.56 o 
   2   0   1      741.84      727.30     32.96 o 
   3   0   1       67.38       78.27     21.46 o 
   4   0   1     5560.74     5935.87    104.30 o 
   5   0   1       34.59       69.50     31.35 o 
   6   0   1     2478.14     2584.85     85.98 o 
   7   0   1      398.81      407.81     39.78 o 
   8   0   1       64.16       95.20     54.09 o 
   9   0   1       52.18       61.99     55.28 o 
  10   0   1      638.90      641.09    111.67 o 
  11   0   1      327.47      340.58     92.95 o 
  12   0   1     1390.33     1414.61    162.72 o 
  13   0   1      192.89      211.59     69.78 o 
  14   0   1      322.41      324.37     83.02 o 
  15   0   1      397.49      401.46    104.87 o 
 -14   1   1      130.83      249.83     98.19 o 
 -13   1   1      651.83      763.92    123.82 o 
 -12   1   1      297.59      301.74     85.02 o 
 -11   1   1      132.66      147.49     75.55 o 
 -10   1   1     2341.47     2183.54    166.97 o 
  -9   1   1      220.76      175.93     77.50 o 
  -8   1   1     5591.64     5249.18    218.46 o 
  -7   1   1      572.96      538.74     88.67 o 
  -6   1   1        2.19      -14.48     48.08 o 
  -5   1   1     7863.44     8119.16    214.37 o 
  -4   1   1      740.12      803.98     76.72 o 
  -3   1   1     1670.54     1746.17     81.06 o 
  -2   1   1    54356.96    58786.05    939.38 o 
  -1   1   1     1059.45     1006.52     30.74 o 
   0   1   1    17329.63    19577.11    661.65 o 
   1   1   1      985.95     1067.52     25.61 o 
   2   1   1      558.71      686.98     31.06 o 
   3   1   1     2251.96     2641.48    102.66 o 
   4   1   1      600.73      659.24     40.17 o 
   5   1   1     1184.91     1127.70     58.24 o 
   6   1   1     6117.24     6409.09    132.18 o 
   7   1   1     1323.49     1560.53     71.48 o 
   8   1   1     2307.73     2119.54    131.63 o 
   9   1   1      212.29      188.38     67.24 o 
  10   1   1      923.65      987.42    127.11 o 
  11   1   1      159.68      164.63     70.86 o 
  12   1   1      196.64      149.20     64.17 o 
  13   1   1      965.42     1005.10    144.69 o 
  14   1   1      448.74      465.38    101.68 o 
  15   1   1      555.29      468.48    126.94 o 
 -13   2   1       15.44      147.58     60.14 o 
 -12   2   1      860.33      861.48    136.49 o 
 -11   2   1      524.37      524.04    108.01 o 
 -10   2   1        9.98      -41.78     45.68 o 
  -9   2   1        4.31       35.72     59.83 o 
  -8   2   1     1483.35     1446.58    133.86 o 
  -7   2   1     2138.59     2215.45    214.20 o 
  -6   2   1      426.38      494.88     82.24 o 
  -5   2   1       62.53       72.27     51.52 o 
  -4   2   1    10217.52    10474.24    243.77 o 
  -3   2   1     8046.44     8733.27    120.12 o 
  -2   2   1     4039.12     4618.81     83.14 o 
  -1   2   1    18538.13    20449.98    180.61 o 
   0   2   1     3455.20     3622.63     85.05 o 
   1   2   1    41168.93    45392.64   1126.78 o 
   2   2   1     1577.56     1608.62     47.36 o 
   3   2   1      375.44      456.59     34.42 o 
   4   2   1       50.99       69.62     22.84 o 
   5   2   1      617.52      662.24     51.40 o 
   6   2   1      162.09      185.09     38.15 o 
   7   2   1     1168.80     1134.75     63.67 o 
   8   2   1       34.06       55.69     23.60 o 
   9   2   1      799.85      671.97    101.42 o 
  10   2   1     1102.13     1174.60    133.21 o 
  11   2   1     1271.91     1323.97    146.86 o 
  12   2   1      573.11      672.87    114.94 o 
  13   2   1        3.85       72.76     53.14 o 
  14   2   1      553.36      627.78    113.97 o 
  15   2   1      496.04      588.13    164.80 o 
 -13   3   1      585.47      545.93    107.34 o 
 -12   3   1        1.72       82.45     62.66 o 
 -11   3   1      394.49      529.69    123.09 o 
 -10   3   1      126.88       88.05     68.78 o 
  -9   3   1      387.30      328.89     91.64 o 
  -8   3   1      145.28      109.84     66.21 o 
  -7   3   1      321.34      343.57     83.08 o 
  -6   3   1      599.91      665.13     94.11 o 
  -5   3   1     2415.66     2347.79     78.00 o 
  -4   3   1     1787.35     1752.68     72.26 o 
  -3   3   1    17883.26    18580.88    208.05 o 
  -2   3   1       15.68       -1.95     20.76 o 
  -1   3   1     2183.97     2204.02     63.96 o 
   0   3   1    30676.82    32208.64    282.31 o 
   1   3   1    11349.95    11332.03    484.75 o 
   2   3   1     2668.69     2993.09    120.39 o 
   3   3   1    20378.36    21341.01    378.50 o 
   4   3   1      940.52      831.65     47.67 o 
   5   3   1     3068.20     2793.03     89.67 o 
   6   3   1     1468.73     1431.04     72.96 o 
   7   3   1       27.76       63.33     30.16 o 
   8   3   1     1904.85     1863.86     86.37 o 
   9   3   1       64.44       65.58     53.31 o 
  10   3   1     2559.48     2553.42    163.56 o 
  11   3   1     1010.77     1002.06    131.19 o 
  12   3   1      846.50      826.86    127.68 o 
  13   3   1     1228.80     1275.79    155.10 o 
  14   3   1       30.87       64.85     50.98 o 
  15   3   1      833.58      892.48    134.63 o 
 -12   4   1      376.81      347.51     86.25 o 
 -11   4   1       13.63       43.89     47.34 o 
 -10   4   1     2511.38     2513.58    183.24 o 
  -9   4   1      519.82      442.52    101.12 o 
  -8   4   1      994.39     1064.39    135.35 o 
  -7   4   1     3202.52     3038.70    177.55 o 
  -6   4   1     3473.52     3419.76    170.24 o 
  -5   4   1     3286.85     3391.45    156.43 o 
  -4   4   1     1269.02     1096.38     66.15 o 
  -3   4   1     1571.01     1665.93     78.14 o 
  -2   4   1     3575.91     3755.73    102.51 o 
  -1   4   1     4382.50     3989.82     95.12 o 
   0   4   1     1670.33     1566.08     56.90 o 
   1   4   1     2289.94     1992.73     64.69 o 
   2   4   1      820.44      813.40     40.94 o 
   3   4   1    12746.43    13922.55    235.10 o 
   4   4   1     1389.58     1236.06     60.39 o 
   5   4   1     2655.39     2738.16     93.12 o 
   6   4   1     8264.64     7827.92    159.70 o 
   7   4   1       35.34       41.44     26.73 o 
   8   4   1     5983.09     6034.81    156.12 o 
   9   4   1      940.25     1005.57     75.50 o 
  10   4   1      156.45      191.38     89.79 o 
  11   4   1     1025.61     1099.18    134.75 o 
  12   4   1     1163.46     1238.78    145.36 o 
  13   4   1       45.10      157.40     62.26 o 
  14   4   1      807.50      991.22    142.27 o 
  15   4   1      206.96      332.92     79.93 o 
 -12   5   1      120.43      167.60     65.06 o 
 -11   5   1      116.99      120.65     76.83 o 
 -10   5   1      256.99      242.03     72.36 o 
  -9   5   1     1310.81     1233.03    151.60 o 
  -8   5   1     6938.37     6485.29    269.67 o 
  -7   5   1      595.11      661.48    109.57 o 
  -6   5   1     2901.76     2925.36    166.21 o 
  -5   5   1       82.98      123.69     55.82 o 
  -4   5   1      668.98      767.86     64.83 o 
  -3   5   1     3164.93     2934.57    102.62 o 
  -2   5   1       60.54       43.85     37.63 o 
  -1   5   1    12396.42    12940.51    212.13 o 
   0   5   1       18.92       33.00     29.95 o 
   1   5   1      153.67      250.09     32.45 o 
   2   5   1     1094.73     1287.07     55.58 o 
   3   5   1     5070.32     5400.83    111.07 o 
   4   5   1     8597.89     8270.20    148.99 o 
   5   5   1     4062.90     4037.49    121.53 o 
   6   5   1      407.84      441.96     52.86 o 
   7   5   1      435.80      544.72     58.93 o 
   8   5   1     6042.35     5902.85    158.91 o 
   9   5   1     1426.71     1382.43     85.60 o 
  10   5   1     4482.57     4272.27    200.76 o 
  11   5   1      337.86      337.04     83.24 o 
  12   5   1      938.51      975.14    131.24 o 
  13   5   1      740.63      847.06    127.65 o 
  14   5   1       34.39      113.19     59.77 o 
  15   5   1     1020.19     1151.87    152.79 o 
 -11   6   1       11.17       95.80     54.49 o 
 -10   6   1      976.43      953.79    140.41 o 
  -9   6   1      193.08      177.07    113.98 o 
  -8   6   1      755.66      785.41    126.16 o 
  -7   6   1     1598.45     1580.69    145.27 o 
  -6   6   1      399.74      383.53     91.05 o 
  -5   6   1     1528.82     1469.85    123.34 o 
  -4   6   1      909.76      874.71     71.69 o 
  -3   6   1     1255.56     1167.58     74.36 o 
  -2   6   1      569.47      654.72     62.06 o 
  -1   6   1     3983.48     4023.33    114.66 o 
   0   6   1     1624.36     1488.38     73.45 o 
   1   6   1      207.76      151.41     37.11 o 
   2   6   1     2682.55     2543.94    120.80 o 
   3   6   1        3.47       11.80     31.25 o 
   4   6   1     1146.48     1077.68     73.60 o 
   5   6   1     5964.34     5863.50    137.62 o 
   6   6   1      337.73      403.70     52.63 o 
   7   6   1      342.29      400.50     55.10 o 
   8   6   1      563.37      579.98     83.20 o 
   9   6   1     1432.75     1496.59    180.99 o 
  10   6   1      277.61      301.60     75.55 o 
  11   6   1      831.61      933.65    123.10 o 
  12   6   1       52.03       59.74     50.77 o 
  13   6   1      712.82      914.86    145.26 o 
  14   6   1       71.83       23.44     47.17 o 
  15   6   1       52.44      266.27     94.44 o 
 -11   7   1      150.52      220.67     92.52 o 
 -10   7   1        0.09       53.06     45.54 o 
  -9   7   1      495.75      432.28     88.01 o 
  -8   7   1      717.36      673.53    115.50 o 
  -7   7   1      810.48      823.29    124.91 o 
  -6   7   1     1069.11      997.44    128.33 o 
  -5   7   1      244.13      206.98     69.94 o 
  -4   7   1      417.07      413.57     60.88 o 
  -3   7   1     1840.04     1720.48     90.72 o 
  -2   7   1      344.07      280.36     50.88 o 
  -1   7   1     3034.04     2985.68    104.41 o 
   0   7   1        0.42      -11.23     26.55 o 
   1   7   1      734.64      822.81     56.53 o 
   2   7   1     3778.47     3375.00     91.37 o 
   3   7   1     4535.22     4360.81    218.07 o 
   4   7   1     2741.51     2581.35     90.03 o 
   5   7   1     3427.37     3270.62    107.67 o 
   6   7   1     1598.35     1788.29     85.91 o 
   7   7   1     2940.21     2651.80    110.15 o 
   8   7   1      194.00      202.50     50.50 o 
   9   7   1      650.07      607.14     74.61 o 
  10   7   1      487.09      638.50     79.93 o 
  11   7   1      390.50      351.39     82.19 o 
  12   7   1      804.26      926.35    125.64 o 
  13   7   1       35.79       56.23     42.99 o 
  14   7   1       48.88       77.76     50.50 o 
  15   7   1      128.30      260.32     72.39 o 
 -10   8   1      226.11      291.74    107.50 o 
  -9   8   1       13.83       13.94     44.59 o 
  -8   8   1      880.90      948.27    130.16 o 
  -7   8   1     1292.03     1351.21    133.11 o 
  -6   8   1     1002.99     1082.85    137.87 o 
  -5   8   1        2.00      -40.29     42.63 o 
  -4   8   1      195.80      243.21     65.49 o 
  -3   8   1       65.75       49.99     37.84 o 
  -2   8   1       89.44       57.99     35.20 o 
  -1   8   1     1625.78     1649.89     83.18 o 
   0   8   1     9811.46     9226.23    274.63 o 
   1   8   1      490.63      418.17     78.10 o 
   2   8   1     2764.07     2769.17    149.01 o 
   3   8   1     1519.50     1534.44    113.82 o 
   4   8   1      107.59       58.67     65.29 o 
   5   8   1     2950.51     2848.34    151.50 o 
   6   8   1     8877.38     8937.49    263.58 o 
   7   8   1     1084.08     1201.96    191.32 o 
   8   8   1     3583.30     3271.27    130.90 o 
   9   8   1      218.75      245.15     54.09 o 
  10   8   1      946.79     1042.18     97.26 o 
  11   8   1       22.00       46.19     42.15 o 
  12   8   1      258.60      320.89    107.10 o 
  13   8   1      149.94      251.65     91.91 o 
  14   8   1      264.72      305.50    108.31 o 
  15   8   1       15.55       76.93     60.33 o 
  -9   9   1      440.69      462.40    133.01 o 
  -8   9   1       80.32      268.66    103.45 o 
  -7   9   1      882.48      919.95    201.04 o 
  -6   9   1     1116.74     1218.57    223.71 o 
  -5   9   1      709.68      603.51    159.13 o 
  -4   9   1      604.34      480.62    134.43 o 
  -3   9   1       31.54       70.76     56.24 o 
  -2   9   1      568.44      534.85     97.51 o 
  -1   9   1       89.05      122.60     63.66 o 
   0   9   1      540.80      565.54     96.84 o 
   1   9   1      618.11      608.47     95.91 o 
   2   9   1     2380.13     2275.68    144.15 o 
   3   9   1       43.52       23.44     46.88 o 
   4   9   1     1714.10     1527.43    146.07 o 
   5   9   1      185.17      250.25     73.88 o 
   6   9   1      294.29      286.45     75.35 o 
   7   9   1     1358.00     1369.97    125.84 o 
   8   9   1      167.36      264.24     74.42 o 
   9   9   1     1016.46     1178.62    132.96 o 
  10   9   1        2.94       17.24     41.00 o 
  11   9   1      131.73      304.69     99.00 o 
  12   9   1      568.14      485.48    128.15 o 
  13   9   1        0.01      104.06     75.72 o 
  14   9   1      340.18      400.66    120.86 o 
  -8  10   1      349.31      290.93     96.57 o 
  -7  10   1       11.57      -19.03     54.06 o 
  -6  10   1      259.78      278.78    111.35 o 
  -5  10   1      985.63      707.57    165.61 o 
  -4  10   1      334.41      285.46    119.45 o 
  -3  10   1     2710.51     2644.97    166.86 o 
  -2  10   1      840.19      822.21    164.49 o 
  -1  10   1      454.37      488.33     99.82 o 
   0  10   1      198.14      288.91     78.06 o 
   1  10   1      298.55      389.49     90.66 o 
   2  10   1     1226.78     1357.67    137.21 o 
   3  10   1      525.93      552.14     99.06 o 
   4  10   1        4.97      -43.81     43.81 o 
   5  10   1     1710.42     1679.35    141.20 o 
   6  10   1     1489.96     1465.24    133.09 o 
   7  10   1     2813.96     2761.95    172.50 o 
   8  10   1        9.86       10.78     58.21 o 
   9  10   1       21.89       29.28     48.89 o 
  10  10   1      451.14      383.95     79.48 o 
  11  10   1      711.99      802.42    115.04 o 
  12  10   1        3.09        0.61     49.60 o 
  14  10   1        8.24       32.39     67.82 o 
  -7  11   1      876.12      752.11    179.58 o 
  -6  11   1       41.25      -18.22     55.27 o 
  -5  11   1      469.32      499.05    151.23 o 
  -4  11   1      460.73      366.64    130.78 o 
  -3  11   1       28.33       40.49     73.49 o 
  -2  11   1      738.44      684.00    110.63 o 
  -1  11   1     1775.54     1748.96    147.41 o 
   0  11   1     2062.09     1973.08    152.28 o 
   1  11   1     1726.64     1744.78    146.65 o 
   2  11   1        4.74       18.31     53.09 o 
   3  11   1     1035.55      974.44    129.61 o 
   4  11   1     1357.75     1374.61    146.12 o 
   5  11   1      560.73      542.07    104.71 o 
   6  11   1       70.34      134.59     64.75 o 
   7  11   1      346.59      292.86     77.17 o 
   8  11   1       70.85       12.48     53.14 o 
   9  11   1      861.46     1079.73    173.10 o 
  10  11   1       37.13       94.06     53.53 o 
  11  11   1      877.12      818.12    115.04 o 
  12  11   1      113.76       43.93     54.26 o 
  13  11   1      197.47      336.68     90.50 o 
  -6  12   1      566.67      568.49    136.66 o 
  -5  12   1      284.88      271.89    110.54 o 
  -4  12   1      532.63      589.14    156.70 o 
  -3  12   1      487.95      659.80    150.63 o 
  -2  12   1       10.09       77.40     48.50 o 
  -1  12   1      388.70      493.37     99.16 o 
   0  12   1     2572.71     2675.49    180.29 o 
   1  12   1      125.73      143.95     68.54 o 
   2  12   1     4845.42     4315.27    225.37 o 
   3  12   1      209.91      262.77     83.01 o 
   4  12   1      914.33      894.22    130.55 o 
   5  12   1       77.47       64.96     87.46 o 
   6  12   1      179.95      199.54     63.67 o 
   7  12   1      153.76      229.78     67.34 o 
   8  12   1      419.17      560.05    103.19 o 
   9  12   1      248.89      279.57     71.34 o 
  10  12   1      525.85      541.78     95.02 o 
  11  12   1        0.30       11.06     38.14 o 
  12  12   1      411.68      538.12    137.67 o 
  13  12   1       11.83       56.48     61.55 o 
  -4  13   1      147.74      215.61     89.69 o 
  -3  13   1       84.49      127.75     73.69 o 
  -2  13   1      851.02      745.84    173.91 o 
  -1  13   1       33.03       67.75     48.88 o 
   0  13   1      775.02      912.34    128.37 o 
   1  13   1     1310.43     1368.92    157.71 o 
   2  13   1       86.27       38.20     50.31 o 
   3  13   1     1368.54     1381.40    159.60 o 
   4  13   1      848.57      890.76    130.75 o 
   5  13   1     2190.38     2047.92    171.75 o 
   6  13   1      517.02      538.59    102.50 o 
   7  13   1      187.61      250.67     72.67 o 
   8  13   1       56.40      115.76     50.64 o 
   9  13   1      663.30      713.30    115.77 o 
  10  13   1        4.92       21.59     43.01 o 
  11  13   1      672.03      706.05    150.32 o 
  12  13   1       45.18      151.23     77.54 o 
  13  13   1      940.82      975.02    101.43 o 
  -3  14   1      137.31      256.91     78.35 o 
  -2  14   1      102.35      122.08     70.45 o 
  -1  14   1      256.28      212.83     69.12 o 
   0  14   1      293.21      373.40     87.17 o 
   1  14   1      105.94      203.79     72.77 o 
   2  14   1        3.02       35.32     49.71 o 
   3  14   1      204.55      277.58     76.56 o 
   4  14   1      478.78      439.29    123.29 o 
   5  14   1      496.81      530.24    105.48 o 
   6  14   1       76.30      146.92     67.21 o 
   7  14   1      856.08      948.32    207.41 o 
   8  14   1       13.96       73.15     50.22 o 
   9  14   1       79.98       99.06     53.64 o 
  10  14   1      450.07      430.17     90.22 o 
  11  14   1      288.74      335.76     71.97 o 
  12  14   1     1227.18     1339.03    162.97 o 
   0  15   1      415.97      525.66    101.87 o 
   1  15   1      171.18      265.30     94.24 o 
   2  15   1      387.81      471.68    104.19 o 
   3  15   1      130.59      177.36     69.43 o 
   4  15   1      293.25      295.44     84.76 o 
   5  15   1      544.52      552.66    104.32 o 
   6  15   1      161.35      189.17     67.94 o 
   7  15   1      222.79      208.71     64.55 o 
   8  15   1      423.37      472.77     94.31 o 
   9  15   1       54.24      169.56     63.99 o 
  10  15   1     1176.10      927.84    168.44 o 
   1  16   1      527.18      668.91    145.77 o 
   2  16   1      183.59      120.66     93.74 o 
   3  16   1      335.27      411.43     87.83 o 
   4  16   1      329.59      369.33     74.80 o 
   5  16   1       59.77      203.06     83.61 o 
   6  16   1      373.38      382.23    102.44 o 
   7  16   1      268.96      380.81     92.93 o 
   8  16   1       76.35      133.42     73.09 o 
  -7 -15   2        0.55       57.47     84.32 o 
  -6 -15   2      115.87      122.44     51.74 o 
  -5 -15   2      715.38      678.39    114.05 o 
  -4 -15   2      339.27      404.04     91.46 o 
  -3 -15   2     1532.87     1678.76    205.79 o 
  -2 -15   2        0.11      128.15     54.64 o 
  -1 -15   2      383.21      412.66     83.61 o 
   0 -15   2      476.56      491.15    114.59 o 
   1 -15   2        1.11      -56.28     56.28 o 
 -10 -14   2       74.04      257.66     60.66 o 
  -9 -14   2      253.31      230.52     82.70 o 
  -8 -14   2      112.12      200.19     86.95 o 
  -7 -14   2      694.57      583.88    108.21 o 
  -6 -14   2       58.64       48.01     48.77 o 
  -5 -14   2      745.39      722.34    124.95 o 
  -4 -14   2      787.38      706.70    124.55 o 
  -3 -14   2       53.65       88.88     49.96 o 
  -2 -14   2      837.92      791.12    129.83 o 
  -1 -14   2      186.08      123.08     57.79 o 
   0 -14   2      188.67      186.27     64.35 o 
   1 -14   2      564.83      482.72     94.76 o 
   2 -14   2       11.21       79.04     47.88 o 
 -11 -13   2      382.68      458.35    117.22 o 
 -10 -13   2       97.31       69.18     57.20 o 
  -9 -13   2      402.14      537.07    103.06 o 
  -8 -13   2     1050.27     1088.56    154.98 o 
  -7 -13   2      222.31      254.28     79.87 o 
  -6 -13   2     1276.23     1326.84    159.96 o 
  -5 -13   2       18.54       17.31     46.88 o 
  -4 -13   2      552.01      552.91    107.01 o 
  -3 -13   2     1014.61      960.43    144.86 o 
  -2 -13   2      119.04      219.74     70.67 o 
  -1 -13   2      490.18      449.19     93.85 o 
   0 -13   2      402.15      425.93     93.74 o 
   1 -13   2       11.76       51.11     49.86 o 
   2 -13   2      274.85      236.04     68.83 o 
   3 -13   2       36.20       69.44     68.23 o 
   4 -13   2       62.31      145.16     77.13 o 
 -12 -12   2      480.57      455.52    118.84 o 
 -11 -12   2       46.85      103.25     67.01 o 
 -10 -12   2      761.94      754.15    114.81 o 
  -9 -12   2      165.55      280.11    122.79 o 
  -8 -12   2      563.36      607.67    106.06 o 
  -7 -12   2     1096.31     1109.55    148.22 o 
  -6 -12   2      549.11      516.21    105.91 o 
  -5 -12   2     1179.07     1209.02    151.91 o 
  -4 -12   2      284.63      361.99     88.55 o 
  -3 -12   2      226.46      335.27     87.46 o 
  -2 -12   2      631.19      603.62    112.33 o 
  -1 -12   2      411.59      480.56    101.49 o 
   0 -12   2       44.47       91.51     60.37 o 
   1 -12   2       30.83       76.03     57.11 o 
   2 -12   2      577.96      708.66    119.67 o 
   3 -12   2     1424.38     1586.59    150.74 o 
   4 -12   2      451.77      610.40    158.72 o 
   5 -12   2      782.74      850.30    192.74 o 
   6 -12   2      293.07      221.69     77.74 o 
 -13 -11   2       53.64      119.24     67.21 o 
 -12 -11   2        0.65        5.67     64.58 o 
 -11 -11   2      840.41      795.24    173.70 o 
 -10 -11   2      112.83      213.70     69.24 o 
  -9 -11   2     3422.52     3575.28    209.53 o 
  -8 -11   2        0.19       12.11     46.51 o 
  -7 -11   2      945.78      876.84    132.66 o 
  -6 -11   2      660.03      695.00    116.51 o 
  -5 -11   2       95.01      115.67     64.25 o 
  -4 -11   2     1518.95     1555.28    146.91 o 
  -3 -11   2       34.47        8.31     51.91 o 
  -2 -11   2       71.75       97.73     64.86 o 
  -1 -11   2      425.63      467.70    100.57 o 
   0 -11   2      634.12      550.10    106.95 o 
   1 -11   2      115.27       73.79     75.92 o 
   2 -11   2      203.54      255.27     92.62 o 
   3 -11   2       20.63      105.63     70.55 o 
   4 -11   2      749.09      665.87    171.07 o 
   5 -11   2      136.41      386.89    124.71 o 
   6 -11   2      417.79      399.24    137.47 o 
   7 -11   2      636.88      482.04    138.88 o 
 -12 -10   2       10.87       57.50     55.27 o 
 -11 -10   2      578.72      572.34    136.66 o 
 -10 -10   2      611.07      663.25    103.17 o 
  -9 -10   2      163.09      236.80     71.70 o 
  -8 -10   2     3483.28     3157.75    192.17 o 
  -7 -10   2     3144.22     3181.51    189.96 o 
  -6 -10   2     5513.29     5398.52    380.00 o 
  -5 -10   2      920.33      734.71    118.65 o 
  -4 -10   2      344.97      428.12     96.39 o 
  -3 -10   2       37.34      119.91     67.75 o 
  -2 -10   2     1121.18     1063.89    132.82 o 
  -1 -10   2       47.02       55.51     58.42 o 
   0 -10   2     5474.01     4966.99    325.75 o 
   1 -10   2     1792.17     1756.69    147.68 o 
   2 -10   2     1727.79     1671.07    150.34 o 
   3 -10   2      706.25      744.10    115.20 o 
   4 -10   2      252.28      424.33     92.93 o 
   5 -10   2     1427.94     1361.50    233.02 o 
   6 -10   2       28.39      138.28     85.44 o 
   7 -10   2      139.69      270.07    111.35 o 
   8 -10   2      541.94      446.81    138.07 o 
 -14  -9   2      710.90      692.19    159.13 o 
 -13  -9   2       81.50        8.71     56.48 o 
 -12  -9   2      858.28      810.22    177.75 o 
 -11  -9   2       98.58      171.48     81.99 o 
 -10  -9   2      503.58      421.91    131.59 o 
  -9  -9   2      581.42      615.56    103.41 o 
  -8  -9   2       16.22       39.62     51.70 o 
  -7  -9   2        7.95      -34.50     46.58 o 
  -6  -9   2      534.46      605.40    104.31 o 
  -5  -9   2      292.06      361.45     85.79 o 
  -4  -9   2     2118.31     2284.54    153.81 o 
  -3  -9   2       54.30       46.58     54.11 o 
  -2  -9   2     1069.07     1029.78    122.63 o 
  -1  -9   2      369.98      388.00     86.88 o 
   0  -9   2      157.85      192.36     72.84 o 
   1  -9   2     1904.32     1884.92    143.42 o 
   2  -9   2     5914.23     5595.83    234.69 o 
   3  -9   2     4245.20     3962.10    240.21 o 
   4  -9   2     2355.76     2141.84    152.52 o 
   5  -9   2      417.88      599.67    161.36 o 
   6  -9   2     2042.00     2008.13    234.44 o 
   7  -9   2      266.46      267.04    106.29 o 
   8  -9   2        0.57      -43.93     51.22 o 
   9  -9   2      204.03      276.35    110.34 o 
 -14  -8   2        0.93      -21.66     55.07 o 
 -13  -8   2     1024.96     1026.44    206.30 o 
 -12  -8   2       11.32       66.61     72.68 o 
 -11  -8   2     1908.68     1581.36    194.56 o 
 -10  -8   2        5.49       94.14     69.24 o 
  -9  -8   2     2352.36     2361.01    292.65 o 
  -8  -8   2        7.62       25.07     49.58 o 
  -7  -8   2        0.72        6.78     51.63 o 
  -6  -8   2      496.88      410.86     84.42 o 
  -5  -8   2     1933.61     1631.17    127.16 o 
  -4  -8   2       91.50      155.04     62.00 o 
  -3  -8   2     1976.25     1547.85    120.57 o 
  -2  -8   2      127.69      139.98     61.62 o 
  -1  -8   2      809.09      631.27     95.12 o 
   0  -8   2     1251.44     1174.58    119.00 o 
   1  -8   2      331.48      294.15     76.24 o 
   2  -8   2      108.83      103.26     59.88 o 
   3  -8   2     3086.46     2751.72    184.94 o 
   4  -8   2     1812.04     1839.43    137.65 o 
   5  -8   2     4375.35     3970.82    193.19 o 
   6  -8   2        1.85        8.71     77.34 o 
   7  -8   2      925.16      953.55    197.19 o 
   8  -8   2       98.16       99.20     79.16 o 
   9  -8   2        6.69      145.56     77.13 o 
  10  -8   2      404.66      319.27    108.11 o 
 -14  -7   2       11.98       94.14     79.56 o 
 -13  -7   2      605.27      680.24    177.55 o 
 -12  -7   2     1041.32     1189.41    213.59 o 
 -10  -7   2     1662.23     1552.84    133.43 o 
  -9  -7   2       10.01       42.61     36.93 o 
  -8  -7   2     1487.91     1345.81     91.02 o 
  -7  -7   2     2041.44     1951.28     97.20 o 
  -6  -7   2       51.36       64.25     50.40 o 
  -5  -7   2     1448.61     1319.59    110.16 o 
  -4  -7   2      873.57      856.84    100.83 o 
  -3  -7   2      376.71      511.67     84.50 o 
  -2  -7   2     1836.70     1752.81    120.08 o 
  -1  -7   2       11.18       30.33     45.58 o 
   0  -7   2     1349.22     1389.07    108.35 o 
   1  -7   2     6586.51     6536.16    216.95 o 
   2  -7   2      260.56      265.82     67.28 o 
   3  -7   2     6272.65     6071.18    159.16 o 
   4  -7   2      117.92      121.26     42.25 o 
   5  -7   2      665.20      653.39     77.50 o 
   6  -7   2     1603.54     1461.43    127.98 o 
   7  -7   2     2312.06     2186.35    224.32 o 
   8  -7   2      723.01      698.35    109.74 o 
   9  -7   2      767.81      805.62    118.28 o 
  10  -7   2       37.74      104.79     67.11 o 
  11  -7   2      322.83      212.98     99.81 o 
 -15  -6   2       81.97      135.04     63.98 o 
 -14  -6   2      529.90      475.33     92.54 o 
 -13  -6   2       68.92      144.33     64.05 o 
 -12  -6   2      505.38      522.61     97.16 o 
 -11  -6   2     1071.19     1165.09    137.93 o 
 -10  -6   2       63.28      120.05     75.31 o 
  -9  -6   2      111.05      127.88     59.26 o 
  -8  -6   2     1769.24     1774.18     98.39 o 
  -7  -6   2      180.80      153.26     40.73 o 
  -6  -6   2     7396.21     7010.17    164.76 o 
  -5  -6   2       13.41       32.78     27.95 o 
  -4  -6   2     3941.38     4012.69    168.22 o 
  -3  -6   2     5013.47     5058.38    179.85 o 
  -2  -6   2     1692.62     1601.26    110.85 o 
  -1  -6   2     1084.53     1023.89     97.05 o 
   0  -6   2      804.88      814.39     92.01 o 
   1  -6   2       88.98       74.74     30.39 o 
   2  -6   2     5283.93     5394.79    133.17 o 
   3  -6   2      364.01      456.07     55.40 o 
   4  -6   2     5459.72     4926.71    214.16 o 
   5  -6   2      984.15      948.66     78.20 o 
   6  -6   2     1455.36     1551.73    130.29 o 
   7  -6   2      177.13      170.36     65.92 o 
   8  -6   2     1169.16     1061.98    135.56 o 
   9  -6   2       54.20      199.02     64.68 o 
  10  -6   2     2588.62     2681.81    186.02 o 
  11  -6   2        0.03      155.03     56.06 o 
  12  -6   2      293.36      306.03     70.40 o 
 -15  -5   2      742.74      781.27    152.04 o 
 -14  -5   2        2.14       36.87     47.67 o 
 -13  -5   2      453.65      633.52    115.37 o 
 -12  -5   2      224.90      227.47     70.36 o 
 -11  -5   2       65.83      155.16     63.71 o 
 -10  -5   2     2606.42     2641.76    204.98 o 
  -9  -5   2      286.04      310.16     97.99 o 
  -8  -5   2     2760.55     2563.86    112.06 o 
  -7  -5   2      394.49      433.61     59.46 o 
  -6  -5   2      162.26      128.53     39.51 o 
  -5  -5   2     4875.11     4655.58    125.57 o 
  -4  -5   2     7164.60     7207.57    158.66 o 
  -3  -5   2     2510.42     2408.39     76.12 o 
  -2  -5   2     5697.57     5717.01    277.46 o 
  -1  -5   2     1483.09     1562.28    103.65 o 
   0  -5   2     1155.09     1051.34     94.56 o 
   1  -5   2     1837.12     1891.33     73.79 o 
   2  -5   2       10.42      -23.20     29.19 o 
   3  -5   2     6183.60     6059.60    144.63 o 
   4  -5   2       43.35       57.60     32.17 o 
   5  -5   2        1.18       31.89     29.59 o 
   6  -5   2        2.89       59.93     34.47 o 
   7  -5   2      139.60      102.39     62.77 o 
   8  -5   2      193.55      164.17     73.48 o 
   9  -5   2       87.08      146.21     65.86 o 
  10  -5   2       38.82       14.59     46.79 o 
  11  -5   2      380.73      373.30     86.37 o 
  12  -5   2      261.57      227.16     71.12 o 
 -14  -4   2      720.76      784.88    133.65 o 
 -13  -4   2      387.50      411.72     91.52 o 
 -12  -4   2      409.72      529.38    106.31 o 
 -11  -4   2      491.83      624.06    110.57 o 
 -10  -4   2      338.77      511.15     99.77 o 
  -9  -4   2      830.72      721.24    105.27 o 
  -8  -4   2      515.48      530.48     85.96 o 
  -7  -4   2      195.71      178.86     43.80 o 
  -6  -4   2     7159.73     6995.99    165.92 o 
  -5  -4   2      246.54      216.72     44.42 o 
  -4  -4   2      431.13      438.18     52.14 o 
  -3  -4   2     2217.09     1963.63     70.39 o 
  -2  -4   2     4028.43     4028.10     78.31 o 
  -1  -4   2     6133.77     5775.67    154.32 o 
   0  -4   2     4913.27     5258.90     92.47 o 
   1  -4   2     1438.02     1437.26     58.66 o 
   2  -4   2     1821.55     1828.91     76.54 o 
   3  -4   2     2085.66     2058.44     85.97 o 
   4  -4   2     7695.03     7529.29    263.30 o 
   5  -4   2       10.56       65.21     33.02 o 
   6  -4   2      648.53      762.61     64.48 o 
   7  -4   2        6.61      -18.37     47.13 o 
   8  -4   2       52.87       57.48     61.25 o 
   9  -4   2      833.73      787.22    124.36 o 
  10  -4   2     1398.25     1401.98    159.83 o 
  11  -4   2     1074.26     1145.81    159.13 o 
  12  -4   2      669.49      650.04    115.00 o 
  13  -4   2       65.60      118.42     55.74 o 
 -14  -3   2      226.69      340.43     89.05 o 
 -13  -3   2     2160.14     1963.60    177.71 o 
 -12  -3   2      118.91      152.31     89.48 o 
 -11  -3   2      726.44      601.59    111.06 o 
 -10  -3   2      760.27      804.96    123.08 o 
  -9  -3   2        0.46       49.88     53.38 o 
  -8  -3   2     5917.25     5999.13    220.29 o 
  -7  -3   2        9.77        6.79     28.46 o 
  -6  -3   2     3387.31     3512.67    109.84 o 
  -5  -3   2        7.85       -2.37     32.82 o 
  -4  -3   2     4447.03     4087.74    105.40 o 
  -3  -3   2     2313.71     2252.28     70.95 o 
  -2  -3   2      335.28      450.14     43.11 o 
  -1  -3   2     4885.00     4983.53     74.89 o 
   0  -3   2     1571.05     1658.21     44.14 o 
   1  -3   2     1398.84     1423.88     51.46 o 
   2  -3   2     3278.90     3389.95     86.62 o 
   3  -3   2     2222.03     2298.11     92.27 o 
   4  -3   2      285.90      325.91     49.70 o 
   5  -3   2     4258.41     4077.13    125.85 o 
   6  -3   2      248.01      268.44     44.68 o 
   7  -3   2      670.82      589.96     92.68 o 
   8  -3   2     3927.33     3754.39    190.90 o 
   9  -3   2       72.51       95.75     63.34 o 
  10  -3   2     3851.22     3288.64    200.62 o 
  11  -3   2      149.80      143.85     62.83 o 
  12  -3   2       47.56       83.53     51.67 o 
  13  -3   2      649.03      655.34    116.55 o 
  14  -3   2       78.05      184.23     76.93 o 
 -14  -2   2      274.24      449.80     92.53 o 
 -13  -2   2       18.72       73.76     54.56 o 
 -12  -2   2     1683.38     1831.97    165.92 o 
 -11  -2   2      146.77      181.12     73.79 o 
 -10  -2   2     2298.20     2205.26    161.90 o 
  -9  -2   2      405.35      383.50     90.54 o 
  -8  -2   2       24.70       18.32     50.10 o 
  -7  -2   2      856.40      891.48    100.55 o 
  -6  -2   2     2406.74     2359.95     86.12 o 
  -5  -2   2      980.25      950.41     74.47 o 
  -4  -2   2      174.97      221.97     36.97 o 
  -3  -2   2      960.41      946.89     47.57 o 
  -2  -2   2    32634.38    35271.94    644.55 o 
  -1  -2   2    31875.94    34540.12    333.45 o 
   0  -2   2       78.29       88.86     20.07 o 
   1  -2   2      261.49      296.73     29.31 o 
   2  -2   2      635.20      591.44     40.29 o 
   3  -2   2     3695.71     3600.45    103.08 o 
   4  -2   2     1662.61     1692.09     94.67 o 
   5  -2   2     1585.76     1670.17     77.56 o 
   6  -2   2      116.38      124.75     33.25 o 
   7  -2   2     6876.46     6712.51    155.77 o 
   8  -2   2     1312.14     1322.21    129.06 o 
   9  -2   2      287.17      318.64     86.89 o 
  10  -2   2     1384.81     1390.08    162.37 o 
  11  -2   2     1636.60     1684.79    170.09 o 
  12  -2   2     1303.97     1109.61    147.70 o 
  13  -2   2        1.59       67.95     48.70 o 
  14  -2   2      452.91      654.33    169.66 o 
 -14  -1   2      307.30      297.39     71.91 o 
 -13  -1   2      187.59      179.16     93.03 o 
 -12  -1   2       71.34      117.11     59.23 o 
 -11  -1   2     1548.00     1347.17    155.85 o 
 -10  -1   2     1284.38     1188.65    142.44 o 
  -9  -1   2     3411.84     3301.98    185.69 o 
  -8  -1   2     2815.27     2657.48    157.08 o 
  -7  -1   2     3065.25     2869.20    150.46 o 
  -6  -1   2       14.73       52.02     47.44 o 
  -5  -1   2      980.04      942.39     56.50 o 
  -4  -1   2      504.56      608.80     43.94 o 
  -3  -1   2    35688.49    37635.58    470.62 o 
  -2  -1   2     2872.91     2861.89     65.56 o 
  -1  -1   2    39584.03    42136.32    407.93 o 
   0  -1   2     1543.81     1569.57     41.38 o 
   1  -1   2     1437.78     1472.04     65.42 o 
   2  -1   2      819.60      971.28     43.25 o 
   3  -1   2     2827.00     3007.04     75.18 o 
   4  -1   2      157.06      181.44     32.68 o 
   5  -1   2    23720.59    25216.97    320.05 o 
   6  -1   2      107.90      113.20     35.68 o 
   7  -1   2      642.71      569.80     51.29 o 
   8  -1   2      552.16      465.14     86.91 o 
   9  -1   2     1326.52     1270.05    133.02 o 
  10  -1   2      349.92      347.91     89.27 o 
  11  -1   2     1159.73     1188.65    160.55 o 
  12  -1   2      236.67      256.82     80.21 o 
  13  -1   2     1925.01     1897.01    160.52 o 
  14  -1   2       44.77      116.22     54.47 o 
 -14   0   2        0.82       79.97     65.80 o 
 -13   0   2      735.47      701.95    128.56 o 
 -12   0   2     1200.08     1336.57    162.82 o 
 -11   0   2       21.47       63.09     56.63 o 
 -10   0   2       96.56       82.50     60.60 o 
  -9   0   2      641.31      792.87    119.12 o 
  -8   0   2       58.65       67.19     54.24 o 
  -7   0   2     4827.63     4707.36    192.54 o 
  -6   0   2      598.13      484.37     81.42 o 
  -5   0   2     4554.07     4445.17    183.42 o 
  -4   0   2     3465.73     3666.12    132.11 o 
  -3   0   2        3.80       10.40     25.96 o 
  -2   0   2      209.03      246.41     24.12 o 
  -1   0   2    21626.64    23353.54    209.54 o 
   0   0   2     9009.58     9211.19    335.99 o 
   1   0   2     9261.41    10527.47    141.27 o 
   2   0   2     4185.17     4651.64     74.32 o 
   3   0   2     5015.45     5520.92    105.26 o 
   4   0   2     3881.47     4096.05     91.81 o 
   5   0   2      927.59      939.10     60.91 o 
   6   0   2      451.40      449.22     50.44 o 
   7   0   2      489.56      608.20     52.38 o 
   8   0   2      125.56      237.79     66.62 o 
   9   0   2     1607.35     1498.37    125.33 o 
  10   0   2       99.84      169.42     74.81 o 
  11   0   2     1469.89     1491.27    156.10 o 
  12   0   2      668.16      762.74    124.70 o 
  13   0   2      604.90      616.78    112.43 o 
  14   0   2      380.97      335.66     80.44 o 
  15   0   2      181.52      135.85     76.12 o 
 -13   1   2      438.02      404.47     89.53 o 
 -12   1   2      254.10      297.55     81.66 o 
 -11   1   2      728.88      757.00    130.80 o 
 -10   1   2      206.16      282.93     92.31 o 
  -9   1   2      225.65      227.02     80.32 o 
  -8   1   2      346.11      393.99     89.39 o 
  -7   1   2      133.58      206.33     64.31 o 
  -6   1   2     1783.40     1722.99    117.42 o 
  -5   1   2     1184.78     1236.11     98.25 o 
  -4   1   2     2428.39     2653.49    123.31 o 
  -3   1   2     6162.92     6215.29    154.67 o 
  -2   1   2     9988.82    11047.21    181.31 o 
  -1   1   2     1215.92     1182.06     39.20 o 
   0   1   2       70.29       84.94     15.61 o 
   1   1   2      379.50      293.05     29.49 o 
   2   1   2    50884.88    57544.79    456.79 o 
   3   1   2      802.95      992.44     42.89 o 
   4   1   2     4584.54     4849.77     97.22 o 
   5   1   2     1913.57     1886.12     72.79 o 
   6   1   2     1362.60     1353.76     71.26 o 
   7   1   2     1591.48     1653.29     76.50 o 
   8   1   2       72.98      107.67     29.83 o 
   9   1   2      439.92      497.51     92.33 o 
  10   1   2     1425.75     1512.02    144.38 o 
  11   1   2       13.49        5.38     53.43 o 
  12   1   2      128.22      111.88     65.38 o 
  13   1   2      748.55      633.83    116.53 o 
  14   1   2      969.48      932.24    140.37 o 
  15   1   2      553.07      530.43    147.79 o 
 -13   2   2      202.73      222.55     69.61 o 
 -12   2   2      344.71      405.18     91.92 o 
 -11   2   2       29.35       99.60     66.14 o 
 -10   2   2     1200.42     1187.72    151.24 o 
  -9   2   2      627.51      723.65    143.13 o 
  -8   2   2     1583.85     1622.89    150.88 o 
  -7   2   2      494.82      509.91     92.84 o 
  -6   2   2        4.80      -31.70     34.45 o 
  -5   2   2      711.59      765.36     91.35 o 
  -4   2   2      873.24      850.85     90.62 o 
  -3   2   2      212.04      209.57     28.30 o 
  -2   2   2    13418.81    14457.25    222.09 o 
  -1   2   2      817.50      910.87     40.84 o 
   0   2   2    29136.69    30992.05   1327.42 o 
   1   2   2      993.22     1122.39     65.28 o 
   2   2   2    14801.62    16136.07    373.75 o 
   3   2   2     3683.49     3749.78    140.21 o 
   4   2   2     3160.10     3020.84    270.78 o 
   5   2   2     2213.52     2428.26     81.42 o 
   6   2   2    12009.93    12415.34    257.28 o 
   7   2   2     5806.90     5855.88    205.74 o 
   8   2   2     5978.24     6297.47    152.31 o 
   9   2   2       54.41       30.05     49.98 o 
  10   2   2       16.83       64.03     53.62 o 
  11   2   2     1624.30     1657.61    147.85 o 
  12   2   2       20.10       34.91     51.16 o 
  13   2   2      683.03      697.45    117.35 o 
  14   2   2      723.04      782.90    130.77 o 
  15   2   2      291.21      331.20     78.35 o 
 -13   3   2        0.41       89.69     64.58 o 
 -12   3   2       65.85       49.84     48.14 o 
 -11   3   2       34.00      133.73     61.55 o 
 -10   3   2        8.65       40.61     56.01 o 
  -9   3   2     2160.92     1940.01    226.55 o 
  -8   3   2      812.65      854.21    122.10 o 
  -7   3   2     4024.02     3952.14    193.76 o 
  -6   3   2      628.73      481.07     86.89 o 
  -5   3   2      176.21      290.16     68.22 o 
  -4   3   2      720.45      828.49     54.01 o 
  -3   3   2     4799.19     4877.93    106.78 o 
  -2   3   2      478.19      518.82     42.82 o 
  -1   3   2    18750.02    20084.09    625.29 o 
   0   3   2     7099.37     7317.26    246.23 o 
   1   3   2     3314.59     3472.09    188.05 o 
   2   3   2     2402.96     2470.90     63.27 o 
   3   3   2    17584.38    18584.97    212.31 o 
   4   3   2      132.10      146.05     29.44 o 
   5   3   2      265.95      391.29     46.25 o 
   6   3   2      379.08      444.15     52.20 o 
   7   3   2     8980.03     9390.47    179.79 o 
   8   3   2     1368.99     1392.40    103.52 o 
   9   3   2     7377.97     7253.36    175.94 o 
  10   3   2      222.44      158.54     69.89 o 
  11   3   2      749.43      712.18    114.03 o 
  12   3   2      585.82      577.31    107.40 o 
  13   3   2       53.13      128.79     58.04 o 
  14   3   2      216.46      235.05     69.72 o 
  15   3   2      668.46      666.14    117.43 o 
 -12   4   2       16.68       71.52     51.10 o 
 -11   4   2      539.87      498.13    107.76 o 
 -10   4   2      254.63      245.93     86.04 o 
  -9   4   2      257.80      383.37     95.86 o 
  -8   4   2      266.70      217.65     82.73 o 
  -7   4   2      875.58      915.34    119.11 o 
  -6   4   2     1758.51     1696.03    161.36 o 
  -5   4   2     3978.96     3730.62    168.21 o 
  -4   4   2      245.58      304.90     43.88 o 
  -3   4   2     6834.59     7485.88    146.35 o 
  -2   4   2     1986.97     2214.50     84.11 o 
  -1   4   2      842.84      891.21     53.77 o 
   0   4   2     8925.16     8670.77    177.35 o 
   1   4   2      436.34      476.83     36.87 o 
   2   4   2      460.81      430.89     36.88 o 
   3   4   2     6050.86     6155.02    146.63 o 
   4   4   2     5908.83     6271.36    196.12 o 
   5   4   2        7.32       36.38     31.98 o 
   6   4   2       45.74       87.83     35.44 o 
   7   4   2      599.02      826.01     64.34 o 
   8   4   2      633.91      748.61     63.45 o 
   9   4   2      665.60      725.15     67.94 o 
  10   4   2     2205.60     2237.51    229.38 o 
  11   4   2     1053.00     1025.98    129.55 o 
  12   4   2      463.33      505.92    101.80 o 
  13   4   2      767.82      713.94    123.62 o 
  14   4   2       35.07       82.51     50.71 o 
  15   4   2       44.28      101.20     53.70 o 
 -12   5   2      300.19      246.73     67.46 o 
 -11   5   2       24.45      109.03     57.12 o 
 -10   5   2      600.07      705.64    123.55 o 
  -9   5   2     3324.11     3009.68    199.61 o 
  -8   5   2        2.27       31.52     61.11 o 
  -7   5   2     1935.31     1854.41    147.52 o 
  -6   5   2      138.29      125.82     65.49 o 
  -5   5   2      378.22      469.03     83.64 o 
  -4   5   2     2126.42     2048.41     87.69 o 
  -3   5   2     4110.72     4087.74    118.67 o 
  -2   5   2    13761.84    13682.76    205.93 o 
  -1   5   2     3899.42     4191.34    113.07 o 
   0   5   2      161.74      168.29     37.89 o 
   1   5   2      319.95      419.46     40.30 o 
   2   5   2      147.48      263.33     36.80 o 
   3   5   2     1926.27     1869.70     72.02 o 
   4   5   2      926.02      996.20     63.14 o 
   5   5   2        7.43       23.82     30.07 o 
   6   5   2     2767.43     2691.97     99.59 o 
   7   5   2      535.19      477.05     57.34 o 
   8   5   2     1629.59     1565.43     84.55 o 
   9   5   2     2188.87     2063.38    118.15 o 
  10   5   2       23.33       51.25     51.13 o 
  11   5   2     1631.28     1441.16    136.22 o 
  12   5   2     1862.33     1856.24    147.95 o 
  13   5   2        0.37       70.18     51.51 o 
  14   5   2      557.10      693.52    128.36 o 
  15   5   2       58.83       78.55     79.77 o 
 -11   6   2      373.61      489.94     93.70 o 
 -10   6   2     1151.64     1144.38    154.81 o 
  -9   6   2      306.69      384.91     85.41 o 
  -8   6   2     4133.60     3461.85    204.98 o 
  -7   6   2      206.29      137.51     75.01 o 
  -6   6   2     1292.27     1185.12    133.66 o 
  -5   6   2     2088.82     1951.30    137.55 o 
  -4   6   2      132.57      178.39     43.88 o 
  -3   6   2      576.19      668.20     65.66 o 
  -2   6   2     3543.37     3619.25    115.88 o 
  -1   6   2     1395.42     1370.25     75.73 o 
   0   6   2     6639.61     5745.33    133.53 o 
   1   6   2     3964.18     3853.15    106.59 o 
   2   6   2       39.23      -14.66     24.91 o 
   3   6   2     2298.13     2195.36     82.99 o 
   4   6   2       56.38       90.40     36.40 o 
   5   6   2     3406.97     3377.25    156.02 o 
   6   6   2     1161.14     1118.32     68.35 o 
   7   6   2     2578.17     2474.75    102.08 o 
   8   6   2     4719.32     4877.90    147.88 o 
   9   6   2       81.64      150.15     44.64 o 
  10   6   2     2490.08     2452.54    118.31 o 
  11   6   2      193.07      190.57    108.72 o 
  12   6   2        6.52       73.86     56.32 o 
  13   6   2      762.32      799.45    118.27 o 
  14   6   2       29.14       87.77     48.97 o 
  15   6   2       54.73      122.08     79.97 o 
 -11   7   2       14.76       94.14     73.69 o 
 -10   7   2       52.89       89.14     47.82 o 
  -9   7   2      921.20     1030.93    141.78 o 
  -8   7   2       62.49       52.70     55.47 o 
  -7   7   2     2623.25     2362.53    170.46 o 
  -6   7   2       17.43       78.97     59.66 o 
  -5   7   2      252.48      223.56     75.59 o 
  -4   7   2     1050.85     1086.74    115.13 o 
  -3   7   2      195.93      234.81     48.89 o 
  -2   7   2     2287.57     2009.47     94.23 o 
  -1   7   2      947.46      987.86     70.14 o 
   0   7   2     3862.66     3916.66    117.01 o 
   1   7   2      400.85      532.45     54.74 o 
   2   7   2      322.10      307.94     40.26 o 
   3   7   2        3.18        8.92     29.51 o 
   4   7   2     3597.07     3629.29    108.17 o 
   5   7   2     1455.12     1445.24     75.12 o 
   6   7   2     4992.56     4969.72    138.86 o 
   7   7   2     2458.20     2502.90    104.45 o 
   8   7   2      114.75      102.85     37.93 o 
   9   7   2     2163.84     1980.89    109.83 o 
  10   7   2        7.45       17.11     35.23 o 
  11   7   2     1507.90     1454.24    132.12 o 
  12   7   2       37.65       44.13     48.11 o 
  13   7   2      157.98      275.68     74.02 o 
  14   7   2      144.19      141.03     55.98 o 
  15   7   2        0.12      112.97     83.21 o 
 -10   8   2        5.60       91.51     68.83 o 
  -9   8   2      381.22      318.06     77.54 o 
  -8   8   2      627.39      621.24    118.03 o 
  -7   8   2      119.09      156.27     63.77 o 
  -6   8   2     2485.73     2140.11    155.35 o 
  -5   8   2       42.09        4.30     46.17 o 
  -4   8   2      736.91      701.82    101.29 o 
  -3   8   2     1054.61     1180.54     86.79 o 
  -2   8   2     2060.53     2115.47    102.52 o 
  -1   8   2       46.67       23.32     30.90 o 
   0   8   2     2145.54     2211.24     93.90 o 
   1   8   2     4323.30     4554.62    125.25 o 
   2   8   2     3317.95     3293.04    103.09 o 
   3   8   2     1037.50     1041.46     59.65 o 
   4   8   2      138.65      166.58     37.37 o 
   5   8   2     4176.98     4297.42    143.56 o 
   6   8   2      503.10      534.84     69.33 o 
   7   8   2     4230.69     4147.80    277.66 o 
   8   8   2       79.12       94.95     62.36 o 
   9   8   2      763.20      719.14     95.77 o 
  10   8   2      603.23      631.87     80.36 o 
  11   8   2      588.88      667.79    101.61 o 
  12   8   2     1070.45     1042.95    128.07 o 
  13   8   2       47.06      161.78     58.76 o 
  14   8   2      259.93      276.75    106.09 o 
  -9   9   2      149.92      234.64    100.21 o 
  -8   9   2      853.27      666.48    175.73 o 
  -7   9   2      866.96      910.03    198.40 o 
  -6   9   2      473.45      482.85    139.69 o 
  -5   9   2     1706.91     1407.25    220.88 o 
  -4   9   2      106.15      155.69     90.70 o 
  -3   9   2        2.01      -17.58     46.70 o 
  -2   9   2     2700.92     2650.77    158.91 o 
  -1   9   2      255.89      338.85     79.60 o 
   0   9   2     2800.87     2718.05    155.86 o 
   1   9   2      815.93      936.66    110.65 o 
   2   9   2      139.90      123.04     58.19 o 
   3   9   2     6012.74     5938.53    219.38 o 
   4   9   2      438.17      453.39     86.49 o 
   5   9   2     2431.91     2651.57    152.31 o 
   6   9   2     4574.41     3903.80    321.09 o 
   7   9   2      212.43      201.99     68.49 o 
   8   9   2     2811.26     2627.43    161.75 o 
   9   9   2      116.71      142.33     62.40 o 
  10   9   2     1860.32     1782.41    139.39 o 
  11   9   2      840.80      926.98    164.19 o 
  12   9   2       29.31      114.39     62.56 o 
  13   9   2      292.52      364.01    107.71 o 
  -8  10   2      254.65      490.54    144.15 o 
  -7  10   2      161.73       96.37     69.64 o 
  -6  10   2      185.65      222.90     91.71 o 
  -5  10   2      389.11      499.25    136.45 o 
  -4  10   2      688.76      660.81    150.83 o 
  -3  10   2       16.31       41.10     69.44 o 
  -2  10   2        0.45      -27.36     54.97 o 
  -1  10   2      202.14      125.63     66.65 o 
   0  10   2      499.80      581.60    102.72 o 
   1  10   2     2534.19     2429.20    156.59 o 
   2  10   2     3589.84     3914.01    193.50 o 
   3  10   2      912.13     1081.85    124.76 o 
   4  10   2     1630.88     1606.45    130.46 o 
   5  10   2      333.46      310.52     84.52 o 
   6  10   2      344.00      399.90     89.90 o 
   7  10   2     4902.11     4875.28    219.75 o 
   8  10   2      223.90      272.43     75.79 o 
   9  10   2      345.39      363.38     87.06 o 
  10  10   2      629.17      688.22    112.88 o 
  11  10   2      141.42      173.45     71.06 o 
  12  10   2      207.84      130.99     56.48 o 
  -7  11   2       45.16       20.04     51.02 o 
  -6  11   2      150.66      188.08     90.90 o 
  -5  11   2     1043.56     1121.79    219.86 o 
  -4  11   2       44.54       76.73     74.50 o 
  -3  11   2     1826.30     1660.32    239.91 o 
  -2  11   2      101.44      121.46     69.34 o 
  -1  11   2       89.51      189.01     65.99 o 
   0  11   2       30.33       61.99     56.95 o 
   1  11   2      257.86      281.16     82.58 o 
   2  11   2      235.31      148.68     68.76 o 
   3  11   2     5139.14     4701.29    222.28 o 
   4  11   2       18.51        8.00     50.00 o 
   5  11   2     3678.92     3526.20    194.70 o 
   6  11   2      824.07      837.57    120.91 o 
   7  11   2      160.25      256.35     74.87 o 
   8  11   2      933.49      899.54    125.11 o 
   9  11   2       50.60      101.06     52.93 o 
  10  11   2      214.19      405.16     80.92 o 
  11  11   2       86.20       69.28     45.19 o 
  12  11   2       58.85       21.46     56.89 o 
  13  11   2      209.24      279.59     77.13 o 
  -5  12   2       47.04      101.43     74.71 o 
  -4  12   2     1465.96     1186.98    223.91 o 
  -3  12   2       40.36       85.23     68.02 o 
  -2  12   2     1159.89     1222.30    143.26 o 
  -1  12   2     1835.88     1902.88    218.14 o 
   0  12   2       89.84       95.12     90.19 o 
   1  12   2      293.73      405.92     95.81 o 
   2  12   2       63.35      121.77     76.22 o 
   3  12   2      471.38      438.53     96.33 o 
   4  12   2     1105.31     1118.27    139.15 o 
   5  12   2      312.00      355.42     87.07 o 
   6  12   2     1187.42     1347.97    149.44 o 
   7  12   2       80.95       74.54     58.42 o 
   8  12   2      621.77      631.91    110.72 o 
   9  12   2      342.73      322.33     77.86 o 
  10  12   2       50.93       70.76     49.91 o 
  11  12   2      126.18      195.78     63.76 o 
  12  12   2      184.81      238.11     63.26 o 
  -4  13   2        1.18      114.79     81.79 o 
  -3  13   2      897.40      740.57    181.60 o 
  -2  13   2       76.70      232.42     93.74 o 
  -1  13   2      417.59      461.49     91.92 o 
   0  13   2     1657.71     1569.40    167.45 o 
   1  13   2       12.61       77.07     49.65 o 
   2  13   2      656.00      574.41    113.99 o 
   3  13   2       41.74       67.88     52.35 o 
   4  13   2      568.90      580.54    106.52 o 
   5  13   2       97.08      159.57     63.90 o 
   6  13   2       58.42       99.34     57.78 o 
   7  13   2        0.70       40.02     49.00 o 
   8  13   2       76.96       77.92     49.86 o 
   9  13   2      125.50      213.63     65.03 o 
  10  13   2     1420.86     1293.54    152.86 o 
  11  13   2       20.18       48.79     54.48 o 
  12  13   2      196.64      245.07     52.03 o 
  -3  14   2      111.14      276.75     95.15 o 
  -2  14   2      835.45      809.21    183.22 o 
  -1  14   2      113.79      129.32     50.59 o 
   0  14   2        0.88       55.64     86.65 o 
   1  14   2     1213.82     1245.64    153.32 o 
   2  14   2      258.37      247.27    104.87 o 
   3  14   2      606.92      557.63    111.00 o 
   4  14   2      461.84      495.22     98.01 o 
   5  14   2      782.12      855.34    130.99 o 
   6  14   2      240.67      354.94     76.36 o 
   7  14   2        0.07       91.76     44.17 o 
   8  14   2       72.31       24.80     44.19 o 
   9  14   2      102.23      140.24     57.12 o 
  10  14   2       54.41       79.34     48.06 o 
  11  14   2      986.47      956.15    127.13 o 
  12  14   2      339.29      456.13    115.40 o 
  -1  15   2      843.70      810.42    172.29 o 
   0  15   2        2.20      149.63     54.57 o 
   1  15   2       80.19       50.58     54.36 o 
   2  15   2      628.72      610.06    113.36 o 
   3  15   2       13.01      103.09     46.35 o 
   4  15   2      339.57      454.64     94.34 o 
   5  15   2      998.46     1164.48    155.85 o 
   6  15   2      209.00      284.60    121.98 o 
   7  15   2      448.31      463.30     91.55 o 
   8  15   2       17.13       47.99     70.45 o 
   9  15   2      136.92      210.94     63.77 o 
  10  15   2     1119.61     1076.42    138.28 o 
   1  16   2       56.14      111.35     69.04 o 
   2  16   2      137.88      209.59     59.46 o 
   3  16   2      647.91      744.47    119.79 o 
   4  16   2        0.11       71.48     46.02 o 
   5  16   2       40.84       65.10     52.24 o 
   6  16   2      793.54      883.10    177.55 o 
   7  16   2       71.17      203.06     74.71 o 
   8  16   2      951.98     1091.63    186.86 o 
  -6 -15   3      328.12      461.38     89.66 o 
  -5 -15   3       42.97      214.65     60.39 o 
  -4 -15   3      737.57      683.11    119.67 o 
  -3 -15   3       18.60       80.96     63.87 o 
  -2 -15   3      131.37      167.83     53.63 o 
  -1 -15   3      308.56      417.26    115.60 o 
   0 -15   3      146.57      202.66     76.12 o 
 -10 -14   3      177.61      398.63     97.38 o 
  -9 -14   3       32.45      142.08     52.43 o 
  -8 -14   3      754.96      855.42    125.79 o 
  -7 -14   3       21.90      159.05     56.22 o 
  -6 -14   3      379.78      375.98     84.47 o 
  -5 -14   3      643.68      720.64    119.02 o 
  -4 -14   3       24.16       79.49     53.89 o 
  -3 -14   3     1043.47     1078.42    152.58 o 
  -2 -14   3      227.33      263.21     93.03 o 
  -1 -14   3      180.20      186.85     61.95 o 
   0 -14   3      372.59      439.83     95.76 o 
   1 -14   3      171.34      178.13     91.51 o 
   2 -14   3      772.90      759.85    116.92 o 
 -10 -13   3     1432.40     1240.41    157.79 o 
  -9 -13   3      546.81      485.51     93.18 o 
  -8 -13   3      136.62      174.76     66.10 o 
  -7 -13   3      607.46      538.72    107.30 o 
  -6 -13   3        7.26       66.21     44.41 o 
  -5 -13   3      249.89      415.75     89.71 o 
  -4 -13   3     1524.28     1399.35    165.85 o 
  -3 -13   3        7.78       86.46     52.86 o 
  -2 -13   3     1377.48     1381.35    174.01 o 
  -1 -13   3      718.94      662.88    116.17 o 
   0 -13   3       99.18       97.48     55.55 o 
   1 -13   3      915.98      841.63    129.02 o 
   2 -13   3        1.23       61.78     47.52 o 
   3 -13   3      849.55      969.21    127.77 o 
   4 -13   3      200.81      212.37     87.05 o 
 -11 -12   3      264.54      338.91    105.48 o 
 -10 -12   3       23.48       39.17     49.13 o 
  -9 -12   3      526.52      604.63    109.51 o 
  -8 -12   3      355.66      365.46     85.12 o 
  -7 -12   3       81.39      126.71     60.55 o 
  -6 -12   3     1548.18     1701.56    160.50 o 
  -5 -12   3       44.00       95.44     65.62 o 
  -4 -12   3       54.15      108.89     58.79 o 
  -3 -12   3     1618.46     1707.41    161.38 o 
  -2 -12   3      767.76      805.24    130.11 o 
  -1 -12   3      653.31      552.17    111.28 o 
   0 -12   3      248.31      308.27     86.26 o 
   1 -12   3      275.70      351.96     85.81 o 
   2 -12   3      143.03      218.37     68.13 o 
   3 -12   3      237.92      247.49     72.14 o 
   4 -12   3      289.08      369.07    127.34 o 
   5 -12   3     1239.63     1174.43    230.39 o 
 -12 -11   3      272.33      455.52    119.24 o 
 -11 -11   3       42.45       98.59     75.11 o 
 -10 -11   3      334.55      366.44    118.03 o 
  -9 -11   3        4.04       49.73     42.17 o 
  -8 -11   3      354.15      398.36    134.43 o 
  -7 -11   3     1659.73     1595.73    166.09 o 
  -6 -11   3      643.03      798.86    125.84 o 
  -5 -11   3     1195.16     1152.52    144.64 o 
  -4 -11   3     1095.55     1033.92    140.36 o 
  -3 -11   3      173.80      177.78     75.65 o 
  -2 -11   3     1124.99     1065.08    154.57 o 
  -1 -11   3        0.14       24.15     56.07 o 
   0 -11   3       77.62       69.83     63.58 o 
   1 -11   3      286.04      191.45     75.22 o 
   2 -11   3       38.86       95.17     53.54 o 
   3 -11   3     1255.20     1368.30    154.67 o 
   4 -11   3      315.40      419.31     84.42 o 
   5 -11   3      251.05      161.36     91.71 o 
   6 -11   3      519.54      618.09    166.01 o 
   7 -11   3        1.32       86.25     61.34 o 
 -12 -10   3      661.18      650.89    157.10 o 
 -11 -10   3      396.16      404.30    121.67 o 
 -10 -10   3       65.20      165.00     83.82 o 
  -9 -10   3     1612.38     1494.25    156.93 o 
  -8 -10   3        1.71       17.99     63.27 o 
  -7 -10   3      104.48      181.41     67.04 o 
  -6 -10   3      936.19      903.64    129.94 o 
  -5 -10   3      421.24      353.03     91.84 o 
  -4 -10   3      592.47      510.92    105.80 o 
  -3 -10   3       37.50       67.34     60.07 o 
  -2 -10   3      416.94      417.41     94.80 o 
  -1 -10   3      868.96      920.94    129.48 o 
   0 -10   3       98.48      153.35     74.06 o 
   1 -10   3      354.89      345.77     89.76 o 
   2 -10   3       69.43       47.97     56.12 o 
   3 -10   3       10.07       23.42     51.78 o 
   4 -10   3     1617.47     1579.17    144.98 o 
   5 -10   3      615.25      601.29    160.14 o 
   6 -10   3      662.26      707.78    181.20 o 
   7 -10   3      562.57      504.11    149.21 o 
   8 -10   3       18.47       94.75     76.12 o 
 -13  -9   3      385.86      356.72    117.02 o 
 -12  -9   3      155.01      176.34     83.82 o 
 -11  -9   3      176.69      148.40     82.60 o 
 -10  -9   3      994.80      877.23    187.47 o 
  -9  -9   3      322.12      382.15     87.18 o 
  -8  -9   3     2570.71     2757.22    335.97 o 
  -7  -9   3     2073.57     2003.64    153.22 o 
  -6  -9   3      168.82      165.87     71.14 o 
  -5  -9   3      240.28      247.39     77.43 o 
  -4  -9   3       36.77       98.27     58.10 o 
  -3  -9   3      209.41      215.81     74.01 o 
  -2  -9   3      606.07      606.97    104.43 o 
  -1  -9   3      547.15      493.60     96.53 o 
   0  -9   3     5105.04     4905.69    220.52 o 
   1  -9   3     1761.44     1659.29    138.62 o 
   2  -9   3     2502.85     2417.73    163.54 o 
   3  -9   3      294.27      337.57     90.23 o 
   4  -9   3     2093.39     2145.80    155.22 o 
   5  -9   3      566.72      561.28    100.81 o 
   6  -9   3     2418.70     2369.92    250.64 o 
   7  -9   3      121.07      200.43     91.10 o 
   8  -9   3     1740.42     1691.09    264.20 o 
   9  -9   3       22.26      115.40     74.50 o 
 -13  -8   3       31.64      128.56     74.71 o 
 -12  -8   3     2087.52     1671.66    249.42 o 
 -11  -8   3      103.31       87.66     80.98 o 
 -10  -8   3      132.31      181.20     90.50 o 
  -9  -8   3      375.03      477.99    132.00 o 
  -8  -8   3     2100.07     2106.03    151.24 o 
  -7  -8   3     1029.85     1080.68    197.59 o 
  -6  -8   3     2398.54     2114.32    148.48 o 
  -5  -8   3     1088.73     1022.54    216.12 o 
  -4  -8   3     1677.97     1471.56    127.40 o 
  -3  -8   3      553.48      530.49     92.16 o 
  -2  -8   3      925.43      802.12    105.62 o 
  -1  -8   3     1307.57     1317.10    126.11 o 
   0  -8   3      890.43      904.71    110.60 o 
   1  -8   3     2202.30     2086.24    142.27 o 
   2  -8   3     1354.28     1343.49    132.73 o 
   3  -8   3      865.61      857.12    115.22 o 
   4  -8   3     4080.20     3646.70    188.77 o 
   5  -8   3       74.92      106.44     57.11 o 
   6  -8   3      606.14      605.74    161.15 o 
   7  -8   3      757.66      614.65    153.66 o 
   8  -8   3      240.45      113.98     80.98 o 
   9  -8   3      921.46      898.29    192.13 o 
  10  -8   3      280.41      300.24    111.55 o 
 -14  -7   3      647.50      872.98    195.37 o 
 -13  -7   3      195.20      179.78     91.10 o 
 -12  -7   3       35.54       77.74     77.94 o 
 -11  -7   3      981.14      828.24    183.63 o 
 -10  -7   3      896.34      855.37    173.30 o 
  -9  -7   3     1092.16      911.44    176.94 o 
  -8  -7   3      202.34      294.41     81.23 o 
  -7  -7   3      213.11      212.07     69.99 o 
  -6  -7   3     2245.81     2104.88    139.64 o 
  -5  -7   3     2563.45     2410.38    193.34 o 
  -4  -7   3       18.51       21.70     44.51 o 
  -3  -7   3     5772.78     5627.09    205.33 o 
  -2  -7   3      775.96      775.82     97.62 o 
  -1  -7   3     1585.62     1555.40    115.05 o 
   0  -7   3      202.85      216.56     62.99 o 
   1  -7   3      439.62      476.28     84.25 o 
   2  -7   3     6264.85     5518.24    308.34 o 
   3  -7   3     4515.55     4496.32    192.53 o 
   4  -7   3      484.73      485.40     91.45 o 
   5  -7   3     1127.16     1077.94    120.56 o 
   6  -7   3     1757.28     1627.52    223.31 o 
   7  -7   3      192.70      222.50    113.17 o 
   8  -7   3      366.52      494.39    147.59 o 
   9  -7   3      180.19      190.91     92.52 o 
  10  -7   3      167.87      271.08     99.40 o 
  11  -7   3      197.70      262.99     93.94 o 
 -14  -6   3       37.20       90.07     94.24 o 
 -13  -6   3      182.82      215.98     72.72 o 
 -12  -6   3     2236.18     2258.94    165.29 o 
 -11  -6   3        0.07       36.81     60.53 o 
 -10  -6   3     1570.40     1586.63    175.53 o 
  -9  -6   3      135.22      155.85     57.11 o 
  -8  -6   3       71.80      132.43     45.16 o 
  -7  -6   3     4434.76     4370.19    229.23 o 
  -6  -6   3      220.65      243.70     47.21 o 
  -5  -6   3     2218.38     2123.63    117.60 o 
  -4  -6   3      625.44      720.02     50.92 o 
  -3  -6   3       15.42       71.72     23.06 o 
  -2  -6   3     4771.13     4462.46    172.91 o 
  -1  -6   3     2571.87     2404.92    131.83 o 
   0  -6   3     1166.11     1191.65    103.83 o 
   1  -6   3     6603.92     6580.58    130.12 o 
   2  -6   3      128.24       97.70     32.29 o 
   3  -6   3      901.38     1012.18     70.61 o 
   4  -6   3     5955.51     5734.56    158.59 o 
   5  -6   3     1651.12     1713.42     96.61 o 
   6  -6   3       68.92       95.52     42.52 o 
   7  -6   3      191.59      205.38     71.41 o 
   8  -6   3      737.12      733.87    164.70 o 
   9  -6   3     1135.31     1176.75    142.06 o 
  10  -6   3       28.38       79.97     45.97 o 
  11  -6   3      443.73      468.02     97.74 o 
  12  -6   3        0.66        9.19     44.79 o 
 -14  -5   3     2311.60     2247.87    181.35 o 
 -13  -5   3        1.36       57.16     46.43 o 
 -12  -5   3      409.59      488.57    100.91 o 
 -11  -5   3      564.81      585.88    110.60 o 
 -10  -5   3      892.07      999.90    123.60 o 
  -9  -5   3     2088.01     1990.32    192.13 o 
  -8  -5   3     2275.73     2324.57    177.55 o 
  -7  -5   3     1748.23     1708.83     91.92 o 
  -6  -5   3     1510.91     1503.37     82.59 o 
  -5  -5   3     3543.42     3558.52    114.03 o 
  -4  -5   3       59.27       30.80     29.81 o 
  -3  -5   3     1339.30     1359.83     64.12 o 
  -2  -5   3     2145.23     1989.19     58.28 o 
  -1  -5   3     8862.18     9414.14    228.11 o 
   0  -5   3     8086.56     8239.72    128.78 o 
   1  -5   3     1663.43     1803.95     71.41 o 
   2  -5   3     5413.93     5368.49    127.96 o 
   3  -5   3      443.18      510.30     57.17 o 
   4  -5   3      759.57      766.98     68.57 o 
   5  -5   3     1396.22     1248.14     79.97 o 
   6  -5   3      217.32      256.33     53.06 o 
   7  -5   3      226.13      189.40     71.28 o 
   8  -5   3     2692.25     2832.81    174.37 o 
   9  -5   3     1165.83     1335.11    148.50 o 
  10  -5   3      992.06      794.24    125.47 o 
  11  -5   3       54.48       94.12     48.22 o 
  12  -5   3       65.75       87.35    106.49 o 
  13  -5   3      313.35      324.53    108.31 o 
 -14  -4   3      210.16      271.76     82.71 o 
 -13  -4   3      187.73      231.61     72.38 o 
 -12  -4   3      126.50      196.53     67.40 o 
 -11  -4   3        0.91       70.83     49.48 o 
 -10  -4   3      791.43      843.15    122.54 o 
  -9  -4   3      167.07       78.47     58.17 o 
  -8  -4   3       37.37      -10.88     41.35 o 
  -7  -4   3     4903.86     4788.08    267.26 o 
  -6  -4   3     1333.94     1424.58     77.95 o 
  -5  -4   3     1288.40     1389.22     75.86 o 
  -4  -4   3      356.76      467.19     54.00 o 
  -3  -4   3     1338.70     1313.76     67.65 o 
  -2  -4   3    10341.84    10638.91    144.85 o 
  -1  -4   3     3366.70     3449.32     70.18 o 
   0  -4   3      100.87      121.12     24.61 o 
   1  -4   3      686.39      568.72     47.22 o 
   2  -4   3      520.21      622.70     57.14 o 
   3  -4   3     2427.92     2222.27     89.90 o 
   4  -4   3     1226.19     1204.37     72.85 o 
   5  -4   3      338.19      325.16     50.71 o 
   6  -4   3     1547.50     1503.42     84.53 o 
   7  -4   3      309.77      389.65     85.00 o 
   8  -4   3        3.80      -28.69     51.79 o 
   9  -4   3     1305.54     1470.40    150.53 o 
  10  -4   3      116.20       84.62     58.37 o 
  11  -4   3     2418.95     2115.03    257.72 o 
  12  -4   3       32.07      104.54     51.88 o 
  13  -4   3      727.89      708.19    136.96 o 
 -14  -3   3      454.16      483.18    100.56 o 
 -13  -3   3      271.49      341.21     81.23 o 
 -12  -3   3       48.13       89.47     51.76 o 
 -11  -3   3        5.52       27.96     53.21 o 
 -10  -3   3       98.02       98.16     66.04 o 
  -9  -3   3     2333.99     2464.86    195.67 o 
  -8  -3   3      424.75      444.87     87.97 o 
  -7  -3   3      704.19      674.43     90.66 o 
  -6  -3   3       60.74      109.98     36.73 o 
  -5  -3   3     2209.01     2048.89     86.88 o 
  -4  -3   3    15358.58    16327.18    214.87 o 
  -3  -3   3     2808.06     2627.75     83.85 o 
  -2  -3   3     1553.06     1716.73     61.35 o 
  -1  -3   3    15527.59    15708.79    163.22 o 
   0  -3   3     1196.46     1146.37     44.57 o 
   1  -3   3     5823.01     5827.11    123.38 o 
   2  -3   3       25.44       36.51     26.73 o 
   3  -3   3      708.94      813.94     61.53 o 
   4  -3   3     4599.54     4557.52    123.14 o 
   5  -3   3      371.26      363.25     51.53 o 
   6  -3   3      230.73      271.54     46.75 o 
   7  -3   3     1379.38     1294.25     78.60 o 
   8  -3   3       51.57       35.24     54.77 o 
   9  -3   3     1434.43     1522.32    141.07 o 
  10  -3   3       31.41       15.02     52.44 o 
  11  -3   3      226.77      246.66     71.81 o 
  12  -3   3     1141.45     1310.89    170.47 o 
  13  -3   3      365.91      468.07    100.65 o 
  14  -3   3      377.56      441.35    113.37 o 
 -14  -2   3      115.90      179.64     57.94 o 
 -13  -2   3      453.21      447.50     98.66 o 
 -12  -2   3       12.52       23.32     47.17 o 
 -11  -2   3      107.79      111.55     59.67 o 
 -10  -2   3       34.43        4.14     55.71 o 
  -9  -2   3       74.84       95.89     63.93 o 
  -8  -2   3      358.47      316.74     78.69 o 
  -7  -2   3     8461.85     8612.38    253.89 o 
  -6  -2   3      401.93      452.83     49.57 o 
  -5  -2   3     5831.41     5765.45    128.54 o 
  -4  -2   3     1733.64     1894.88     78.13 o 
  -3  -2   3    15518.51    16223.90    238.28 o 
  -2  -2   3    22380.80    23398.12    368.05 o 
  -1  -2   3      144.06      133.57     23.16 o 
   0  -2   3    23514.43    24384.25    341.85 o 
   1  -2   3      651.43      655.85     38.15 o 
   2  -2   3      882.28      815.68     44.76 o 
   3  -2   3     2135.88     2119.04     74.07 o 
   4  -2   3      129.09      141.22     41.12 o 
   5  -2   3     7849.44     7971.15    160.18 o 
   6  -2   3     1255.85     1243.37     72.26 o 
   7  -2   3      120.64      149.36     35.63 o 
   8  -2   3     3188.80     2850.09    223.10 o 
   9  -2   3      407.88      413.51     89.88 o 
  10  -2   3     2535.06     2398.57    166.68 o 
  11  -2   3     2718.88     2403.95    245.07 o 
  12  -2   3      959.35     1055.25    143.32 o 
  13  -2   3      580.28      508.19    104.21 o 
  14  -2   3      239.67      197.89     56.97 o 
 -14  -1   3      326.11      333.04    102.85 o 
 -13  -1   3      147.52      233.27     72.46 o 
 -12  -1   3     1868.52     1800.73    182.66 o 
 -11  -1   3     1157.70     1199.41    151.53 o 
 -10  -1   3      268.31      231.00     81.89 o 
  -9  -1   3      865.12      774.51    119.09 o 
  -8  -1   3      393.03      366.04     85.67 o 
  -7  -1   3     1562.74     1687.12    121.81 o 
  -6  -1   3       10.63       33.22     46.17 o 
  -5  -1   3      405.86      500.31     47.42 o 
  -4  -1   3     8446.85     8107.17    132.73 o 
  -3  -1   3     4988.36     4860.71     97.54 o 
  -2  -1   3     7432.99     7409.84    155.05 o 
  -1  -1   3    11813.51    11581.64    133.20 o 
   0  -1   3     1478.02     1490.82     49.11 o 
   1  -1   3     7534.92     8180.67    203.06 o 
   2  -1   3    16621.32    17670.29    311.61 o 
   3  -1   3     1194.11     1119.66     50.62 o 
   4  -1   3      793.30      782.25     54.67 o 
   5  -1   3     6091.49     6520.44    145.79 o 
   6  -1   3     3110.85     3132.66    104.88 o 
   7  -1   3     1901.75     1799.25     84.06 o 
   8  -1   3      159.69      142.73     59.14 o 
   9  -1   3     4852.53     4577.67    208.13 o 
  10  -1   3       34.61      117.39     68.86 o 
  11  -1   3      118.57      180.58     69.38 o 
  12  -1   3     1421.04     1442.02    159.79 o 
  13  -1   3        6.61       60.84     49.22 o 
  14  -1   3      849.37      762.41    124.66 o 
 -13   0   3      670.99      624.25    117.34 o 
 -12   0   3      758.34      782.86    129.98 o 
 -11   0   3     1440.65     1433.42    165.47 o 
 -10   0   3     3155.74     2877.51    189.16 o 
  -9   0   3     1372.84     1290.96    143.01 o 
  -8   0   3      199.56      195.33     70.72 o 
  -7   0   3      553.08      658.14     97.97 o 
  -6   0   3     3250.84     3426.55    158.69 o 
  -5   0   3     6507.45     6311.19    195.75 o 
  -4   0   3     2738.96     2844.21    126.70 o 
  -3   0   3     1884.44     1913.60     55.60 o 
  -2   0   3      338.69      375.36     40.32 o 
  -1   0   3      306.17      368.38     31.26 o 
   0   0   3     8150.77     7925.85    213.01 o 
   1   0   3     8928.25     9387.22    101.76 o 
   2   0   3     8726.86     9260.21    122.87 o 
   3   0   3     4110.67     4355.55     85.90 o 
   4   0   3      434.35      433.07     40.74 o 
   5   0   3     3834.68     3604.63    102.65 o 
   6   0   3      412.03      467.55     52.66 o 
   7   0   3     1909.57     1889.55     84.26 o 
   8   0   3      283.38      296.36     46.02 o 
   9   0   3      202.18      169.22     64.05 o 
  10   0   3     1593.42     1491.37    144.70 o 
  11   0   3     1551.74     1554.35    155.93 o 
  12   0   3      514.71      537.11    105.15 o 
  13   0   3      781.88      877.50    130.46 o 
  14   0   3        6.39      128.03     53.39 o 
 -13   1   3        9.80       75.60     47.71 o 
 -12   1   3      188.40      181.84     63.35 o 
 -11   1   3      568.61      658.28    121.23 o 
 -10   1   3      127.63      187.36     73.86 o 
  -9   1   3     3936.92     3527.79    202.96 o 
  -8   1   3     1009.25     1093.86    128.85 o 
  -7   1   3     6088.74     5869.16    224.10 o 
  -6   1   3      218.80      153.83     57.19 o 
  -5   1   3     2660.80     2859.43    141.86 o 
  -4   1   3     3408.45     3467.35    154.78 o 
  -3   1   3       30.68       58.46     38.98 o 
  -2   1   3     1917.47     2010.21    117.16 o 
  -1   1   3     7031.28     7454.51    233.96 o 
   0   1   3     1046.95      944.75     70.31 o 
   1   1   3     7662.07     8061.47    339.62 o 
   2   1   3     6578.45     6790.88    131.77 o 
   3   1   3     1798.71     1864.17     53.78 o 
   4   1   3      892.05     1022.93     49.30 o 
   5   1   3      629.39      714.58     55.13 o 
   6   1   3     1210.82     1228.44     69.90 o 
   7   1   3      762.59      711.08     59.85 o 
   8   1   3     1930.01     1927.52     87.15 o 
   9   1   3     5278.93     4990.58    204.10 o 
  10   1   3      275.31      302.05     84.03 o 
  11   1   3     1387.36     1495.82    151.53 o 
  12   1   3      659.80      803.98    125.42 o 
  13   1   3        3.22       56.98     79.16 o 
  14   1   3      301.81      340.86     86.07 o 
 -13   2   3      256.92      297.48    115.40 o 
 -12   2   3       83.04      165.68    100.82 o 
 -11   2   3      331.01      365.32     94.01 o 
 -10   2   3       46.73       22.64     57.95 o 
  -9   2   3      521.22      461.29    106.27 o 
  -8   2   3      889.59      874.37    123.90 o 
  -7   2   3     1531.48     1537.47    134.87 o 
  -6   2   3     4078.96     3904.02    176.68 o 
  -5   2   3     2060.35     1901.38    120.03 o 
  -4   2   3     5968.97     6444.33    195.62 o 
  -3   2   3     3126.61     3161.97    129.48 o 
  -2   2   3     1103.86     1128.82     46.27 o 
  -1   2   3      208.89      212.10     27.18 o 
   0   2   3    10461.81    10517.00    422.99 o 
   1   2   3      312.83      341.72     28.39 o 
   2   2   3    39094.64    42733.50    693.43 o 
   3   2   3     4814.38     5209.18     87.87 o 
   4   2   3     3620.75     3505.35     83.91 o 
   5   2   3        3.78       42.44     29.54 o 
   6   2   3     3053.25     3083.04    100.72 o 
   7   2   3     1936.25     2037.74     87.12 o 
   8   2   3      849.68      952.23     69.50 o 
   9   2   3      316.58      455.96     58.86 o 
  10   2   3     1493.84     1487.46    133.18 o 
  11   2   3       13.90       64.76     54.21 o 
  12   2   3      503.66      565.43    104.73 o 
  13   2   3      491.30      453.91     97.69 o 
  14   2   3       27.17      135.26     85.44 o 
  15   2   3       76.71      160.34     85.84 o 
 -12   3   3       15.65      -10.67     41.82 o 
 -11   3   3      374.80      380.45     91.21 o 
 -10   3   3     2145.31     1852.68    168.79 o 
  -9   3   3      273.96      241.96     85.19 o 
  -8   3   3     1761.08     1685.69    161.36 o 
  -7   3   3      194.40      291.95     82.44 o 
  -6   3   3        2.04      -12.34     42.02 o 
  -5   3   3      370.06      273.77     66.99 o 
  -4   3   3     2933.55     2766.66    137.86 o 
  -3   3   3     7202.13     7604.96    132.41 o 
  -2   3   3    23986.34    25947.89    713.27 o 
  -1   3   3      109.15      105.12     24.93 o 
   0   3   3     1893.91     1997.16     63.76 o 
   1   3   3     2084.48     2142.82     62.07 o 
   2   3   3     1152.27     1150.27     45.70 o 
   3   3   3    29191.90    31139.07    550.26 o 
   4   3   3    16976.89    17792.72    254.03 o 
   5   3   3      859.27      951.87     61.02 o 
   6   3   3    13255.01    14284.71    210.58 o 
   7   3   3     2377.19     2600.47     98.83 o 
   8   3   3     3767.10     3830.83    123.84 o 
   9   3   3        1.06       23.54     28.02 o 
  10   3   3       86.96       62.67     89.48 o 
  11   3   3      142.87      124.64     65.03 o 
  12   3   3       88.45      174.31     68.03 o 
  13   3   3      276.84      367.57     88.00 o 
  14   3   3     1027.46     1133.86    149.10 o 
  15   3   3      613.71      930.68    198.81 o 
 -12   4   3      172.49      254.12     90.29 o 
 -11   4   3      412.81      385.40     93.49 o 
 -10   4   3      155.32       86.41     60.73 o 
  -9   4   3     2844.59     2676.44    187.03 o 
  -8   4   3      138.87       56.08     63.91 o 
  -7   4   3      337.21      232.07     83.27 o 
  -6   4   3      953.22     1019.07    119.55 o 
  -5   4   3      170.65      219.90     63.77 o 
  -4   4   3     1437.64     1335.61     65.98 o 
  -3   4   3     4727.87     4896.04    120.31 o 
  -2   4   3      791.91      726.77     60.86 o 
  -1   4   3     1844.49     1852.41     73.75 o 
   0   4   3     3318.24     3187.63    110.47 o 
   1   4   3      365.82      276.20     39.52 o 
   2   4   3     1782.71     1937.02     92.94 o 
   3   4   3      146.28      144.84     29.35 o 
   4   4   3    22571.61    23953.28    306.11 o 
   5   4   3     1966.39     1982.35     80.42 o 
   6   4   3       81.05       73.91     35.01 o 
   7   4   3     8825.12     8784.19    222.53 o 
   8   4   3       26.12        9.05     26.10 o 
   9   4   3     2534.25     2530.21    110.11 o 
  10   4   3      485.23      543.01    126.74 o 
  11   4   3       27.51       14.33     52.95 o 
  12   4   3     1767.76     1750.23    145.80 o 
  13   4   3       50.28      135.82     57.45 o 
  14   4   3       19.11       21.26     91.71 o 
  15   4   3     1597.19     1454.63    256.71 o 
 -11   5   3      539.02      567.32    108.47 o 
 -10   5   3     1072.68      985.05    143.94 o 
  -9   5   3        0.27       42.78     54.71 o 
  -8   5   3     3349.79     3013.30    194.88 o 
  -7   5   3      411.08      420.09     97.56 o 
  -6   5   3      454.82      445.24     93.53 o 
  -5   5   3     2712.86     2535.85    150.50 o 
  -4   5   3     1414.83     1332.84     72.05 o 
  -3   5   3      578.91      536.31     56.12 o 
  -2   5   3     1336.72     1300.66     74.25 o 
  -1   5   3     1004.50     1032.62     88.16 o 
   0   5   3      506.87      543.25     53.05 o 
   1   5   3       30.73       -7.57     20.79 o 
   2   5   3       11.41       25.12     27.65 o 
   3   5   3     2426.96     2213.67    144.45 o 
   4   5   3     1729.58     2068.90     82.03 o 
   5   5   3     3677.03     3516.14    106.86 o 
   6   5   3        5.35        7.97     27.05 o 
   7   5   3     3657.38     3985.22    123.66 o 
   8   5   3     2188.12     2090.05     96.94 o 
   9   5   3     2016.21     2116.65    103.06 o 
  10   5   3     3998.64     3919.51    144.60 o 
  11   5   3      781.69      744.31    113.63 o 
  12   5   3      226.29      326.89     87.50 o 
  13   5   3      842.67      882.48    127.97 o 
  14   5   3      164.55      226.14    105.28 o 
  15   5   3       79.74      164.59    100.21 o 
 -11   6   3      744.68      714.05    119.46 o 
 -10   6   3      722.58      797.81    133.19 o 
  -9   6   3     1451.62     1480.15    166.23 o 
  -8   6   3        3.92      -24.53     58.41 o 
  -7   6   3      859.65      864.60    126.56 o 
  -6   6   3      543.03      567.19    106.44 o 
  -5   6   3      273.46      209.38     68.69 o 
  -4   6   3     6134.19     6072.32    219.19 o 
  -3   6   3       21.91       57.20     33.92 o 
  -2   6   3      542.80      582.31     62.38 o 
  -1   6   3       83.60       15.62     32.53 o 
   0   6   3      575.44      775.49     76.28 o 
   1   6   3    11826.61    11060.56    374.99 o 
   2   6   3      609.09      683.67     57.50 o 
   3   6   3      270.97      302.65     46.78 o 
   4   6   3     2651.33     2221.29     87.33 o 
   5   6   3        3.07       13.98     27.75 o 
   6   6   3     3993.70     3768.18    118.51 o 
   7   6   3      435.04      445.85     56.73 o 
   8   6   3      271.02      345.21     53.40 o 
   9   6   3      117.55      144.87     49.70 o 
  10   6   3     1498.72     1475.08     95.74 o 
  11   6   3      475.47      465.95     91.80 o 
  12   6   3     1737.13     1596.05    134.14 o 
  13   6   3       42.57      184.31     57.15 o 
  14   6   3      981.15      981.49    202.66 o 
  15   6   3       20.64      123.90     77.74 o 
 -11   7   3      152.12      170.47     67.62 o 
 -10   7   3     1005.18      950.71    137.62 o 
  -9   7   3      194.30      282.42    123.90 o 
  -8   7   3     1247.46     1145.66    149.31 o 
  -7   7   3       96.49      115.96     60.24 o 
  -6   7   3      143.65      147.99     67.07 o 
  -5   7   3      263.35      290.08     77.88 o 
  -4   7   3      364.65      381.38     83.57 o 
  -3   7   3     3817.04     3633.81    150.87 o 
  -2   7   3     4014.90     3821.70    127.29 o 
  -1   7   3     8775.73     8871.80    185.16 o 
   0   7   3        4.37        9.22     29.59 o 
   1   7   3       82.17       62.15     40.91 o 
   2   7   3        1.79       -7.08     22.98 o 
   3   7   3     2405.92     2280.58     97.22 o 
   4   7   3      124.83       77.51     31.98 o 
   5   7   3     6219.40     6129.24    184.58 o 
   6   7   3       31.37       21.37     26.95 o 
   7   7   3     1402.51     1324.81     80.55 o 
   8   7   3      842.19      847.61     77.09 o 
   9   7   3      472.80      499.57     68.04 o 
  10   7   3      841.00      904.52    125.20 o 
  11   7   3      342.24      424.09     64.06 o 
  12   7   3      170.95      280.02     74.65 o 
  13   7   3      668.90      727.62    180.79 o 
  14   7   3       98.96      287.89    113.58 o 
  15   7   3     1965.13     1700.00    266.63 o 
 -10   8   3      296.24      355.91    109.53 o 
  -9   8   3      538.50      512.96     99.23 o 
  -8   8   3       64.58      113.47     60.44 o 
  -7   8   3      697.56      524.35    100.90 o 
  -6   8   3      273.48      347.89     86.52 o 
  -5   8   3      512.90      577.36    105.55 o 
  -4   8   3      872.90      865.51    112.78 o 
  -3   8   3      160.58      179.27     51.56 o 
  -2   8   3        9.48      -27.41     31.90 o 
  -1   8   3      683.55      668.54     69.24 o 
   0   8   3       15.91        4.68     30.95 o 
   1   8   3     4362.45     4201.85    126.96 o 
   2   8   3        6.37       -3.47     19.63 o 
   3   8   3      500.08      441.61     54.86 o 
   4   8   3     1394.00     1335.29     72.40 o 
   5   8   3     1115.02     1112.29     74.10 o 
   6   8   3     5450.71     5323.77    197.49 o 
   7   8   3       22.82       62.31     31.97 o 
   8   8   3     1351.32     1377.09     88.40 o 
   9   8   3      869.12      850.58    115.20 o 
  10   8   3        0.95       22.45     31.69 o 
  11   8   3      367.65      446.76     66.94 o 
  12   8   3      147.91      178.80     83.71 o 
  13   8   3      162.56      304.69     98.80 o 
  14   8   3      224.43      105.07     98.59 o 
  15   8   3       12.51      179.78     87.46 o 
  -8   9   3      474.72      466.05    135.64 o 
  -7   9   3       18.97      -18.22     54.46 o 
  -6   9   3      557.87      346.60    118.03 o 
  -5   9   3      131.48      196.18     95.96 o 
  -4   9   3      303.18      272.50    120.86 o 
  -3   9   3      191.40      209.13     94.34 o 
  -2   9   3      515.35      515.37     93.63 o 
  -1   9   3      691.57      889.33    109.86 o 
   0   9   3       88.25      105.34     56.35 o 
   1   9   3        3.79       19.89     47.18 o 
   2   9   3     3651.69     3550.97    185.14 o 
   3   9   3     1424.27     1449.32    119.66 o 
   4   9   3     4661.71     4726.68    260.96 o 
   5   9   3     2384.72     2237.72    185.04 o 
   6   9   3      130.21      215.41     65.43 o 
   7   9   3     3653.68     3377.75    196.08 o 
   8   9   3      211.38      290.43     68.14 o 
   9   9   3     1044.63     1128.98    120.38 o 
  10   9   3      841.04      968.74    163.18 o 
  11   9   3      127.23      194.46     65.00 o 
  12   9   3      440.95      505.93    125.52 o 
  -8  10   3      373.60      373.73    110.94 o 
  -7  10   3      222.63      202.45    102.85 o 
  -6  10   3       30.78       82.80     78.35 o 
  -5  10   3      557.13      523.54    141.92 o 
  -4  10   3       13.29       57.29     67.21 o 
  -3  10   3       28.97       54.86     66.20 o 
  -2  10   3     1657.25     1409.07    130.93 o 
  -1  10   3      358.88      508.66     90.26 o 
   0  10   3     1471.17     1494.25    141.41 o 
   1  10   3     3548.24     3723.63    188.03 o 
   2  10   3      234.21      296.80     77.72 o 
   3  10   3     2626.80     2632.12    160.67 o 
   4  10   3      659.28      678.64    102.96 o 
   5  10   3       16.37       -5.82     49.47 o 
   6  10   3     2060.73     2090.17    146.41 o 
   7  10   3      243.35      270.87     72.99 o 
   8  10   3     3154.77     2721.00    169.72 o 
   9  10   3      159.74      166.42     61.87 o 
  10  10   3      150.90      214.02     64.94 o 
  11  10   3      467.65      503.70     91.80 o 
  12  10   3      337.47      393.37    108.72 o 
  -6  11   3       90.93      269.67    116.61 o 
  -5  11   3       97.72      141.92     85.64 o 
  -4  11   3      854.28      728.02    174.92 o 
  -3  11   3      272.37      341.54    121.47 o 
  -2  11   3       82.95      117.78     59.55 o 
  -1  11   3     2865.40     3059.45    183.04 o 
   0  11   3     2304.13     2049.21    153.92 o 
   1  11   3      743.50      605.30    109.48 o 
   2  11   3     3242.98     3159.73    184.03 o 
   3  11   3      380.29      354.24     90.42 o 
   4  11   3     1256.42     1291.83    139.43 o 
   5  11   3      380.60      330.88     87.17 o 
   6  11   3      241.91      255.76     76.81 o 
   7  11   3      344.66      368.67     86.78 o 
   8  11   3     1491.36     1433.71    143.74 o 
   9  11   3      734.05      712.05    112.22 o 
  10  11   3       45.76       67.06     50.10 o 
  11  11   3       51.31      104.48     50.03 o 
  12  11   3      166.60      219.66     94.55 o 
  -5  12   3      684.04      733.08    178.16 o 
  -4  12   3       50.40       24.09     59.72 o 
  -3  12   3     1443.74     1784.42    258.74 o 
  -2  12   3      369.53      323.32    114.39 o 
  -1  12   3      147.59      199.69     62.47 o 
   0  12   3     1303.10     1424.42    152.95 o 
   1  12   3       95.03      123.60     58.73 o 
   2  12   3     1326.93     1413.36    149.78 o 
   3  12   3     2834.73     2882.47    182.62 o 
   4  12   3      461.89      582.29    113.48 o 
   5  12   3      396.69      405.14     90.08 o 
   6  12   3        0.84       60.01     47.32 o 
   7  12   3      110.47       99.91     56.84 o 
   8  12   3      144.86      153.54     69.95 o 
   9  12   3        3.49       40.84     46.73 o 
  10  12   3      621.84      682.91    111.05 o 
  11  12   3       79.33      132.07     57.54 o 
  12  12   3       23.20       15.59     67.01 o 
  -4  13   3      454.81      465.24    130.99 o 
  -3  13   3      868.70      925.41    196.58 o 
  -2  13   3     1163.84     1191.84    224.32 o 
  -1  13   3      572.05      690.85    112.98 o 
   0  13   3       48.32       53.54     58.63 o 
   1  13   3      610.12      568.80    102.52 o 
   2  13   3        7.47       32.11     48.29 o 
   3  13   3      244.32      256.02    113.07 o 
   4  13   3     2055.28     2175.02    176.84 o 
   5  13   3      493.25      545.16    144.15 o 
   6  13   3      543.37      610.06    111.05 o 
   7  13   3       16.33       35.15     67.72 o 
   8  13   3      347.12      347.39     81.43 o 
   9  13   3     1333.16     1206.52    144.81 o 
  10  13   3        0.69       96.37     48.16 o 
  11  13   3      323.52      511.80    140.50 o 
  12  13   3      159.88      155.48     97.18 o 
  -2  14   3      215.85      190.71     82.60 o 
  -1  14   3      353.50      213.59     98.39 o 
   0  14   3     1279.37     1392.91    164.84 o 
   1  14   3       10.80       60.51     47.02 o 
   2  14   3     1132.93     1065.77    148.80 o 
   3  14   3      106.38      214.19     67.82 o 
   4  14   3       89.35       84.94     54.56 o 
   5  14   3      280.54      283.23     74.81 o 
   6  14   3      496.31      651.58    108.74 o 
   7  14   3     1279.99     1550.78    148.77 o 
   8  14   3      447.02      612.32    104.76 o 
   9  14   3      310.51      323.61    102.64 o 
  10  14   3     1464.27     1372.57    135.19 o 
  11  14   3      274.11      390.73    116.01 o 
  12  14   3       57.49       59.52     65.39 o 
  -1  15   3      346.43      336.27     99.20 o 
   0  15   3      141.54      224.77     65.57 o 
   1  15   3      262.31      318.33     78.55 o 
   2  15   3      210.20      386.09     86.80 o 
   3  15   3      334.81      432.91     93.84 o 
   4  15   3       15.86       88.74     50.83 o 
   5  15   3      611.03      802.97    131.82 o 
   6  15   3      198.11      225.35     74.07 o 
   7  15   3      117.45      130.89     58.15 o 
   8  15   3      188.22      210.21     64.54 o 
   9  15   3      889.17      885.10    122.38 o 
  10  15   3      265.44      265.01    100.01 o 
   1  16   3        0.94      189.70     99.61 o 
   2  16   3      604.19      704.57    108.07 o 
   3  16   3        5.46      164.60     58.61 o 
   4  16   3      116.87      203.05     79.46 o 
   5  16   3      139.51      183.04    115.70 o 
   6  16   3        5.40        7.94    135.95 o 
   7  16   3      526.14      617.68    136.45 o 
   8  16   3      209.93      336.88     87.46 o 
  -9 -14   4      321.39      566.87    136.45 o 
  -8 -14   4       13.05      133.08     54.78 o 
  -7 -14   4      559.19      483.94     92.55 o 
  -6 -14   4      202.22      177.49     62.52 o 
  -5 -14   4       17.97       98.77     54.80 o 
  -4 -14   4      294.26      336.48     84.88 o 
  -3 -14   4      307.70      306.39     82.02 o 
  -2 -14   4      326.15      364.71     85.93 o 
  -1 -14   4     1110.38     1142.56    154.86 o 
   0 -14   4      241.46      311.71     80.54 o 
   1 -14   4      442.22      430.17     89.24 o 
   2 -14   4      171.30      195.37     85.23 o 
  -9 -13   4       51.52      206.48     67.03 o 
  -8 -13   4      333.65      323.32     86.75 o 
  -7 -13   4       91.91      190.91     63.27 o 
  -6 -13   4      322.98      302.46     81.39 o 
  -5 -13   4      256.22      260.15     74.71 o 
  -4 -13   4       35.04       53.77     77.74 o 
  -3 -13   4      439.88      367.10     87.95 o 
  -2 -13   4      665.16      578.11    107.53 o 
  -1 -13   4      122.40      216.16     69.84 o 
   0 -13   4      615.77      627.38    114.16 o 
   1 -13   4      597.61      585.54    107.30 o 
   2 -13   4      895.33      862.81    133.45 o 
   3 -13   4     1139.91     1114.14    150.38 o 
   4 -13   4      188.80      151.64     75.31 o 
 -11 -12   4       13.96       33.61     60.53 o 
 -10 -12   4      632.21      628.62    155.08 o 
  -9 -12   4     1168.35     1176.17    151.29 o 
  -8 -12   4        0.46       49.44     49.41 o 
  -7 -12   4      363.67      365.98    127.85 o 
  -6 -12   4      242.15      264.88     73.28 o 
  -5 -12   4       28.06       47.99     49.76 o 
  -4 -12   4      449.95      471.90     99.20 o 
  -3 -12   4     1056.26      911.74    138.69 o 
  -2 -12   4      464.12      508.58    108.70 o 
  -1 -12   4     1879.09     1651.44    170.43 o 
   0 -12   4       27.56       80.68     56.59 o 
   1 -12   4      541.92      580.77    106.16 o 
   2 -12   4      222.84      241.87     76.22 o 
   3 -12   4      110.39      159.44     56.54 o 
   4 -12   4     1368.70     1549.32    145.82 o 
   5 -12   4      106.32      232.42     90.09 o 
 -11 -11   4      198.90      189.50     89.89 o 
 -10 -11   4      406.56      291.74    101.43 o 
  -9 -11   4     1095.66     1088.16    217.54 o 
  -8 -11   4     1902.28     2231.35    313.60 o 
  -7 -11   4        1.80       74.01     49.43 o 
  -6 -11   4      906.15      875.32    133.13 o 
  -5 -11   4      602.73      537.82    108.43 o 
  -4 -11   4       85.99      176.92     71.30 o 
  -3 -11   4      527.82      460.71    106.79 o 
  -2 -11   4      338.31      286.66     87.68 o 
  -1 -11   4      621.36      612.58    115.18 o 
   0 -11   4     1390.76     1436.76    160.10 o 
   1 -11   4      227.74      236.29     78.41 o 
   2 -11   4      217.14      225.95     70.14 o 
   3 -11   4       45.66       56.29     48.99 o 
   4 -11   4        1.73       93.31     43.68 o 
   5 -11   4     1119.05     1396.93    243.75 o 
   6 -11   4      306.02      265.82    110.94 o 
   7 -11   4      364.51      372.11    121.47 o 
 -12 -10   4      639.44      629.22    153.46 o 
 -11 -10   4      384.88      354.70    114.99 o 
 -10 -10   4       30.60       20.25     57.90 o 
  -9 -10   4      437.54      503.79    185.75 o 
  -8 -10   4       17.84       99.89     69.34 o 
  -7 -10   4     3610.23     3531.33    299.33 o 
  -6 -10   4      717.15      805.78    126.55 o 
  -5 -10   4     1562.85     1473.64    153.84 o 
  -4 -10   4       72.72      110.07     65.59 o 
  -3 -10   4        1.15       -0.21     56.56 o 
  -2 -10   4     1135.30     1027.15    136.55 o 
  -1 -10   4      385.77      387.91     97.34 o 
   0 -10   4      377.40      310.02     90.01 o 
   1 -10   4      298.80      275.00     86.09 o 
   2 -10   4        1.03        4.11     48.63 o 
   3 -10   4     1019.68     1007.59    134.68 o 
   4 -10   4      389.20      578.35    104.63 o 
   5 -10   4      770.25      856.58    193.75 o 
   6 -10   4      375.44      465.04    134.63 o 
   7 -10   4        3.70        2.83     65.19 o 
   8 -10   4      163.58      334.66    121.47 o 
 -13  -9   4       46.31       31.79     59.12 o 
 -12  -9   4      237.98      381.62    122.48 o 
 -11  -9   4      806.68      599.87    158.32 o 
 -10  -9   4        0.02       42.52     51.02 o 
  -9  -9   4      881.99      850.51    177.96 o 
  -8  -9   4      605.15      672.02    114.16 o 
  -7  -9   4        0.19       71.50     60.89 o 
  -6  -9   4     1163.56     1161.19    136.66 o 
  -5  -9   4     2544.46     2587.04    171.55 o 
  -4  -9   4     3132.76     2974.43    181.47 o 
  -3  -9   4       66.45       39.61     58.84 o 
  -2  -9   4      761.01      756.74    115.98 o 
  -1  -9   4      430.55      361.49     92.82 o 
   0  -9   4     2003.60     1992.54    150.59 o 
   1  -9   4      656.31      514.43    105.52 o 
   2  -9   4     2948.26     2747.13    176.15 o 
   3  -9   4      646.17      641.12    109.82 o 
   4  -9   4     1269.79     1241.05    237.78 o 
   5  -9   4      961.06     1144.98    194.86 o 
   6  -9   4       20.82      105.68     81.18 o 
   7  -9   4     1397.11     1498.76    242.54 o 
   8  -9   4      148.54      238.69     97.58 o 
   9  -9   4      375.17      394.78    128.36 o 
 -13  -8   4      306.12      340.32    118.64 o 
 -12  -8   4      894.46      906.79    198.20 o 
 -11  -8   4      514.75      432.24    130.18 o 
 -10  -8   4     1159.52      999.71    192.33 o 
  -9  -8   4      438.49      635.30    154.88 o 
  -8  -8   4      738.69      899.08    136.45 o 
  -7  -8   4      459.32      449.11     96.32 o 
  -6  -8   4     2395.97     2255.95    155.28 o 
  -5  -8   4       46.09       29.88     56.24 o 
  -4  -8   4       72.24       68.12     57.01 o 
  -3  -8   4      164.38      189.64     72.70 o 
  -2  -8   4     1627.88     1545.11    128.39 o 
  -1  -8   4      302.56      320.36     81.39 o 
   0  -8   4     4379.65     4429.67    200.05 o 
   1  -8   4      358.85      403.09     89.16 o 
   2  -8   4     3328.11     3216.36    177.74 o 
   3  -8   4     2050.86     1873.36    155.99 o 
   4  -8   4      773.10      905.56    118.68 o 
   5  -8   4     1753.89     1874.66    148.46 o 
   6  -8   4     3283.95     3083.36    276.35 o 
   7  -8   4       15.93       39.68     79.36 o 
   8  -8   4     1558.09     1680.77    247.20 o 
   9  -8   4      342.95      531.64    143.94 o 
  10  -8   4      258.22      282.02     88.67 o 
 -13  -7   4       20.40      138.68     95.15 o 
 -12  -7   4      158.44      145.56     91.31 o 
 -11  -7   4     1089.34      890.79    188.28 o 
 -10  -7   4       12.86      -33.20     49.60 o 
  -9  -7   4      492.88      466.05    129.77 o 
  -8  -7   4      596.92      620.90    123.70 o 
  -7  -7   4     1129.04      985.06    119.53 o 
  -6  -7   4     2436.54     2363.47    147.79 o 
  -5  -7   4      616.94      665.79    206.00 o 
  -4  -7   4     1233.92     1228.23    120.32 o 
  -3  -7   4      256.19      404.76    125.32 o 
  -2  -7   4      467.32      527.95     88.75 o 
  -1  -7   4     1245.38     1030.62    109.84 o 
   0  -7   4     2079.22     1987.82    129.97 o 
   1  -7   4     4080.09     4157.00    183.87 o 
   2  -7   4     8490.32     8397.53    298.52 o 
   3  -7   4     3814.00     3483.97    644.51 o 
   4  -7   4      453.80      354.61     84.23 o 
   5  -7   4       39.55       46.71     51.42 o 
   6  -7   4       23.39      107.71     59.32 o 
   7  -7   4     2515.77     2202.89    231.81 o 
   8  -7   4      289.87      347.81    123.09 o 
   9  -7   4     1246.36     1198.52    218.85 o 
  10  -7   4      199.56      305.91    118.84 o 
  11  -7   4      300.20      279.79     96.17 o 
 -13  -6   4      545.74      723.37    174.31 o 
 -12  -6   4      224.98      296.07     73.74 o 
 -11  -6   4     1400.00     1420.75    136.28 o 
 -10  -6   4      315.76      532.45    115.40 o 
  -9  -6   4      820.46      895.29    115.84 o 
  -8  -6   4       36.18       90.10     49.23 o 
  -7  -6   4      689.66      691.95     77.25 o 
  -6  -6   4      293.59      304.14     53.03 o 
  -5  -6   4     3480.79     3255.54    219.44 o 
  -4  -6   4       43.86       81.24     26.71 o 
  -3  -6   4     5134.47     4781.39    105.47 o 
  -2  -6   4       44.65       29.82     44.50 o 
  -1  -6   4       41.65      115.58     55.16 o 
   0  -6   4      694.03      888.66     97.52 o 
   1  -6   4     2659.50     2882.30    122.31 o 
   2  -6   4     1457.85     1591.57    114.50 o 
   3  -6   4     9818.98    10175.88    248.27 o 
   4  -6   4      195.91      221.61     48.42 o 
   5  -6   4     2141.67     2067.59    106.07 o 
   6  -6   4     1181.37     1183.28     89.31 o 
   7  -6   4      485.02      570.72     95.20 o 
   8  -6   4      224.60      253.36     71.75 o 
   9  -6   4      562.70      536.54     99.66 o 
  10  -6   4      660.89      670.65    110.37 o 
  11  -6   4      771.90      686.79    111.91 o 
  12  -6   4      327.06      425.46     80.33 o 
 -14  -5   4      903.85      988.03    141.43 o 
 -13  -5   4      206.35      277.72     79.16 o 
 -12  -5   4      152.76      176.10     64.17 o 
 -11  -5   4      281.18      284.30     76.74 o 
 -10  -5   4     1190.52     1217.96    138.44 o 
  -9  -5   4     2149.81     2453.73    206.30 o 
  -8  -5   4      425.21      308.00     76.81 o 
  -7  -5   4      103.99      147.78     44.51 o 
  -6  -5   4        4.86       33.00     31.84 o 
  -5  -5   4      369.39      322.70     49.27 o 
  -4  -5   4     1835.72     1764.61     79.37 o 
  -3  -5   4        1.74       23.22     26.73 o 
  -2  -5   4     2763.99     2928.71     81.48 o 
  -1  -5   4    12331.46    12369.62    151.32 o 
   0  -5   4     5134.03     4807.95     98.35 o 
   1  -5   4     3861.63     3706.36     98.48 o 
   2  -5   4      392.17      395.89     49.76 o 
   3  -5   4     3925.64     3913.76    119.40 o 
   4  -5   4      322.37      372.47     55.44 o 
   5  -5   4       35.68       22.48     33.07 o 
   6  -5   4      233.59      240.23     53.49 o 
   7  -5   4      195.64      283.82     74.77 o 
   8  -5   4     2393.02     2447.79    161.00 o 
   9  -5   4     1072.58     1057.43    132.61 o 
  10  -5   4       43.75       90.60     53.89 o 
  11  -5   4        9.75      164.94     52.25 o 
  12  -5   4      597.13      744.75    117.90 o 
  13  -5   4        5.12      149.21     72.28 o 
 -14  -4   4      244.87      379.23    124.21 o 
 -13  -4   4     1673.85     1802.69    171.07 o 
 -12  -4   4       20.00      124.97     53.35 o 
 -11  -4   4      670.80      975.97    177.15 o 
 -10  -4   4      238.92      178.56     69.31 o 
  -9  -4   4      185.39      153.84     67.11 o 
  -8  -4   4     1529.18     1437.32    139.19 o 
  -7  -4   4     2034.42     2106.19     98.12 o 
  -6  -4   4     1396.94     1220.41     76.87 o 
  -5  -4   4       69.39       62.88     34.00 o 
  -4  -4   4     3135.31     2856.16    100.00 o 
  -3  -4   4     8042.23     8412.09    154.74 o 
  -2  -4   4     2446.53     2637.33     84.73 o 
  -1  -4   4     1894.72     2151.56     69.20 o 
   0  -4   4    16989.70    17781.45    341.34 o 
   1  -4   4      159.63      198.62     42.09 o 
   2  -4   4     3287.05     3140.09    121.21 o 
   3  -4   4     1316.31     1251.66     72.81 o 
   4  -4   4      453.63      560.65     66.84 o 
   5  -4   4     2262.72     2031.54     94.34 o 
   6  -4   4       16.78       54.87     35.55 o 
   7  -4   4        2.52        9.38     36.30 o 
   8  -4   4      167.59      107.31     60.72 o 
   9  -4   4      121.13      162.39     68.90 o 
  10  -4   4     2920.10     2923.18    247.50 o 
  11  -4   4       38.77       55.42     44.78 o 
  12  -4   4      528.06      576.41    106.62 o 
  13  -4   4      279.77      216.85    105.68 o 
 -14  -3   4      160.93      173.19     63.49 o 
 -13  -3   4      557.78      562.85    109.52 o 
 -12  -3   4      409.82      434.50    127.85 o 
 -11  -3   4      459.99      638.54    112.19 o 
 -10  -3   4      371.92      392.51     89.50 o 
  -9  -3   4      426.59      570.00    106.49 o 
  -8  -3   4      526.12      645.15    101.25 o 
  -7  -3   4       48.10       55.13     48.42 o 
  -6  -3   4       86.34      121.02     37.53 o 
  -5  -3   4        7.70       -8.75     30.37 o 
  -4  -3   4    17382.89    17480.22    288.51 o 
  -3  -3   4      272.03      333.00     48.75 o 
  -2  -3   4    14251.43    14905.37    325.86 o 
  -1  -3   4      423.60      441.65     45.98 o 
   0  -3   4      357.04      360.49     36.62 o 
   1  -3   4     7942.14     8073.41    222.04 o 
   2  -3   4      270.62      269.16     56.53 o 
   3  -3   4     6067.81     5944.20    191.55 o 
   4  -3   4     1246.25     1116.39     70.34 o 
   5  -3   4      195.20      142.37     39.47 o 
   6  -3   4     1117.78     1014.42     71.44 o 
   7  -3   4      488.76      583.44     67.36 o 
   8  -3   4       22.81       -3.72     47.63 o 
   9  -3   4      496.47      521.79     99.99 o 
  10  -3   4      104.23       93.46     56.73 o 
  11  -3   4      855.90      918.30    131.70 o 
  12  -3   4      984.25      974.87    135.74 o 
  13  -3   4      744.06      812.30    131.03 o 
 -13  -2   4      471.37      569.21    105.27 o 
 -12  -2   4      492.38      543.29    105.21 o 
 -11  -2   4     1104.64     1030.95    142.88 o 
 -10  -2   4     1152.79     1216.37    146.19 o 
  -9  -2   4     1024.47      948.86    128.31 o 
  -8  -2   4      906.23      938.25    119.74 o 
  -7  -2   4     1420.83     1514.05    118.85 o 
  -6  -2   4    18505.02    19144.11    275.03 o 
  -5  -2   4      383.30      505.38     54.29 o 
  -4  -2   4    15625.24    15968.18    273.45 o 
  -3  -2   4     2134.83     2211.82     89.19 o 
  -2  -2   4      191.43      265.19     36.45 o 
  -1  -2   4      232.67      169.74     27.92 o 
   0  -2   4      774.39      775.66     42.68 o 
   1  -2   4     6880.43     6979.67    189.18 o 
   2  -2   4     2673.16     2751.35     78.94 o 
   3  -2   4      166.93      203.60     39.53 o 
   4  -2   4      910.04      944.42     68.05 o 
   5  -2   4      246.68      359.24     51.35 o 
   6  -2   4        6.84       38.09     30.70 o 
   7  -2   4      906.09      914.81     71.33 o 
   8  -2   4      180.80      161.02     42.39 o 
   9  -2   4       24.31       -1.44     49.92 o 
  10  -2   4     2645.48     2453.18    165.33 o 
  11  -2   4        1.45       39.33     51.07 o 
  12  -2   4     3064.46     2590.66    180.23 o 
  13  -2   4      271.08      334.19     78.96 o 
  14  -2   4      183.97      323.32     92.72 o 
 -13  -1   4      567.51      597.72    155.48 o 
 -12  -1   4      210.52      274.82     80.27 o 
 -11  -1   4      532.97      589.56    114.24 o 
 -10  -1   4      869.28      992.81    137.90 o 
  -9  -1   4      380.12      317.76     89.12 o 
  -8  -1   4     2953.58     2991.53    172.65 o 
  -7  -1   4     3947.98     3721.38    278.88 o 
  -6  -1   4        1.44      -25.69     38.25 o 
  -5  -1   4     8156.93     8074.45    158.90 o 
  -4  -1   4     5754.47     5632.96    132.16 o 
  -3  -1   4     9820.06     9883.11    255.38 o 
  -2  -1   4     5189.11     5129.76    122.59 o 
  -1  -1   4     2934.88     2823.03     73.14 o 
   0  -1   4      857.64      870.91     43.27 o 
   1  -1   4     6417.39     6490.66    112.23 o 
   2  -1   4      909.72      841.41     42.93 o 
   3  -1   4    11286.22    11764.40    159.97 o 
   4  -1   4      560.32      646.35     55.26 o 
   5  -1   4      952.52      927.53     68.08 o 
   6  -1   4     1040.10     1025.25     68.71 o 
   7  -1   4       30.29       42.10     29.29 o 
   8  -1   4     5973.12     5859.17    160.02 o 
   9  -1   4      691.98      852.56    113.54 o 
  10  -1   4     1767.85     1717.78    140.84 o 
  11  -1   4      706.53      733.51    119.69 o 
  12  -1   4       62.10       82.16     48.91 o 
  13  -1   4     1245.86     1102.40    144.80 o 
  14  -1   4      674.08      772.76    177.35 o 
 -13   0   4      172.13      340.12     84.46 o 
 -12   0   4      408.85      572.86    111.08 o 
 -11   0   4      606.83      573.48    114.60 o 
 -10   0   4      374.87      427.61    101.12 o 
  -9   0   4        1.16      -30.35     51.44 o 
  -8   0   4      690.01      711.72    112.56 o 
  -7   0   4        4.55       37.61     48.94 o 
  -6   0   4     9176.48     9178.70    259.81 o 
  -5   0   4      861.22      972.04    100.17 o 
  -4   0   4     3884.28     3828.63     89.10 o 
  -3   0   4      994.94     1042.83     53.73 o 
  -2   0   4     2870.49     2848.80     75.43 o 
  -1   0   4       50.78       38.10     18.16 o 
   0   0   4     3505.69     3404.69    141.25 o 
   1   0   4     4394.30     4534.52     78.62 o 
   2   0   4      448.20      438.56     40.74 o 
   3   0   4       48.71       46.12     23.05 o 
   4   0   4      864.42      801.67     50.08 o 
   5   0   4       10.46       52.49     34.32 o 
   6   0   4     2226.70     2284.95     91.28 o 
   7   0   4     4483.97     4530.10    129.82 o 
   8   0   4      776.22      938.87     72.11 o 
   9   0   4     2287.43     2213.86    141.46 o 
  10   0   4     3201.42     3079.49    177.01 o 
  11   0   4      568.04      629.05    110.71 o 
  12   0   4     2555.12     2517.13    174.65 o 
  13   0   4        2.02       12.34     41.50 o 
  14   0   4      506.91      550.88    144.96 o 
 -13   1   4      319.42      426.25     86.55 o 
 -12   1   4      312.03      311.73     84.24 o 
 -11   1   4     1047.42      996.82    145.62 o 
 -10   1   4     2786.42     2424.99    178.62 o 
  -9   1   4     1180.54     1076.34    139.50 o 
  -8   1   4      190.57      195.70     71.04 o 
  -7   1   4      994.29     1310.83    130.09 o 
  -6   1   4       58.13       99.96     55.65 o 
  -5   1   4     2018.82     2067.19    125.89 o 
  -4   1   4      566.96      651.17     85.27 o 
  -3   1   4     1769.11     1632.73     59.87 o 
  -2   1   4      216.53      153.92     27.57 o 
  -1   1   4      175.02      205.60     27.67 o 
   0   1   4    11924.23    12240.76    660.61 o 
   1   1   4      517.80      561.29     30.25 o 
   2   1   4     5312.31     5728.78    132.46 o 
   3   1   4     6146.41     6256.78     92.97 o 
   4   1   4       85.09       77.54     24.60 o 
   5   1   4     3723.10     3917.69    104.33 o 
   6   1   4     1995.26     2048.33     85.66 o 
   7   1   4     3104.82     3196.94    108.06 o 
   8   1   4     4324.47     4002.57    127.18 o 
   9   1   4        5.80       50.02     31.46 o 
  10   1   4     2566.22     2426.64    155.06 o 
  11   1   4      154.44      146.03     72.01 o 
  12   1   4       64.28       26.18     47.35 o 
  13   1   4      677.38      623.08    107.28 o 
  14   1   4       52.69       80.78     71.26 o 
 -12   2   4      446.17      462.96     95.62 o 
 -11   2   4      179.86      280.12     77.24 o 
 -10   2   4     1048.48      957.47    143.91 o 
  -9   2   4     1807.83     1702.30    169.40 o 
  -8   2   4      367.64      354.49     93.53 o 
  -7   2   4      576.63      642.78    105.37 o 
  -6   2   4      116.98      181.10     62.57 o 
  -5   2   4     2199.58     2032.34    134.53 o 
  -4   2   4     3701.40     3868.29    158.41 o 
  -3   2   4      709.27      688.75     47.36 o 
  -2   2   4     4640.38     4870.68    177.10 o 
  -1   2   4     6161.99     5824.68    141.89 o 
   0   2   4     9958.65    10314.02    397.11 o 
   1   2   4    19809.87    20370.38    743.52 o 
   2   2   4     3131.11     3168.39    102.19 o 
   3   2   4     2523.77     2653.99     57.08 o 
   4   2   4      741.26      755.54     43.12 o 
   5   2   4     1912.60     2024.98     77.64 o 
   6   2   4     3191.99     2957.61     99.17 o 
   7   2   4     5506.38     5645.25    161.20 o 
   8   2   4     4396.15     4582.38    135.21 o 
   9   2   4     1004.64     1118.88     80.27 o 
  10   2   4     1735.58     1700.51    136.20 o 
  11   2   4     2050.83     1833.66    150.64 o 
  12   2   4      117.17      155.86     64.76 o 
  13   2   4        4.16       66.63     46.07 o 
  14   2   4      114.50      179.58     95.96 o 
  15   2   4       80.50      167.63    103.05 o 
 -12   3   4      201.20      266.55     81.59 o 
 -11   3   4      395.48      244.74     71.20 o 
 -10   3   4      101.75       77.96     62.81 o 
  -9   3   4       65.30      112.03     68.66 o 
  -8   3   4     3320.83     2973.31    187.65 o 
  -7   3   4      166.20      211.61     75.33 o 
  -6   3   4     1484.17     1472.06    123.81 o 
  -5   3   4     1373.36     1401.07    115.80 o 
  -4   3   4     1414.53     1358.30    104.80 o 
  -3   3   4     5479.27     5710.57    186.14 o 
  -2   3   4      326.57      384.21     45.15 o 
  -1   3   4      385.58      449.61     43.21 o 
   0   3   4     4022.09     4181.16    228.02 o 
   1   3   4       73.42       72.14     20.86 o 
   2   3   4     4459.93     4457.17     84.98 o 
   3   3   4      555.91      555.63     36.43 o 
   4   3   4      719.04      837.37     48.05 o 
   5   3   4     2029.82     2177.38    111.13 o 
   6   3   4       46.25       39.28     33.29 o 
   7   3   4      125.40      222.33     43.20 o 
   8   3   4     8625.64     8597.67    184.92 o 
   9   3   4     4004.63     3949.88    134.95 o 
  10   3   4     2621.73     2615.65    153.93 o 
  11   3   4       38.95      103.28     59.10 o 
  12   3   4       23.67       53.22     46.44 o 
  13   3   4      336.48      541.56    154.67 o 
  14   3   4       30.38       12.55     73.90 o 
  15   3   4      673.86      712.64    173.91 o 
 -12   4   4      579.84      612.54    176.94 o 
 -11   4   4      257.96      341.59     84.52 o 
 -10   4   4     1482.06     1353.72    163.92 o 
  -9   4   4       26.47       37.32     58.54 o 
  -8   4   4      140.35      216.25     79.74 o 
  -7   4   4      628.03      507.84    101.47 o 
  -6   4   4     4130.78     4218.67    199.87 o 
  -5   4   4     3501.81     3330.60    167.74 o 
  -4   4   4     7107.11     7186.56    225.22 o 
  -3   4   4     1664.03     1619.98     74.45 o 
  -2   4   4     5021.40     5198.81    220.85 o 
  -1   4   4     1114.41     1027.92     63.99 o 
   0   4   4       68.89       74.33     28.67 o 
   1   4   4     3958.63     3722.34    156.75 o 
   2   4   4     1294.42     1356.71     65.17 o 
   3   4   4     4221.52     4047.09     94.59 o 
   4   4   4      748.68      790.83     53.32 o 
   5   4   4     2693.83     2785.67     93.04 o 
   6   4   4     4106.10     4435.43    149.24 o 
   7   4   4     2211.54     2315.28     93.55 o 
   8   4   4      559.00      552.61     61.93 o 
   9   4   4      129.97      132.42     40.27 o 
  10   4   4     1031.68     1067.28     84.03 o 
  11   4   4      359.73      459.24     92.80 o 
  12   4   4      725.20      787.43    117.46 o 
  13   4   4     1040.13      950.92    201.24 o 
  14   4   4      291.26      348.02    133.01 o 
  15   4   4       29.57      195.37    101.43 o 
 -11   5   4      609.75      710.02    126.14 o 
 -10   5   4       24.23      103.66     55.14 o 
  -9   5   4      950.08      811.36    129.27 o 
  -8   5   4     1690.33     1638.44    165.63 o 
  -7   5   4      664.89      776.04    122.83 o 
  -6   5   4      316.23      321.71     84.77 o 
  -5   5   4       69.51       66.23     55.63 o 
  -4   5   4       46.31       61.31     49.52 o 
  -3   5   4     7464.23     7323.67    194.34 o 
  -2   5   4      338.60      451.72     73.28 o 
  -1   5   4    14470.50    14619.80    276.97 o 
   0   5   4        2.38       33.43     31.90 o 
   1   5   4       20.72       22.94     27.22 o 
   2   5   4     1442.98     1299.31     69.87 o 
   3   5   4      258.01      336.86     46.09 o 
   4   5   4     3535.72     3842.75    106.20 o 
   5   5   4    24406.39    25259.70    454.85 o 
   6   5   4     1808.30     1938.70     84.65 o 
   7   5   4     3626.61     3447.28    130.34 o 
   8   5   4      106.70      204.84     56.72 o 
   9   5   4     1668.87     1515.89     90.21 o 
  10   5   4      219.91      219.41     54.07 o 
  11   5   4        2.74       17.92     51.62 o 
  12   5   4       77.38       89.68     55.29 o 
  13   5   4      795.64      872.37    190.10 o 
  14   5   4      382.19      433.25    135.04 o 
  15   5   4      889.34      865.29    214.40 o 
 -11   6   4      117.32      325.75    102.24 o 
 -10   6   4     1126.25      948.44    139.21 o 
  -9   6   4        0.65        8.81     41.73 o 
  -8   6   4      601.26      516.92    141.62 o 
  -7   6   4     1180.77     1063.59    139.50 o 
  -6   6   4       16.31       48.69     58.24 o 
  -5   6   4     2809.43     2613.84    163.49 o 
  -4   6   4      323.24      348.42     80.87 o 
  -3   6   4      152.95      207.11     44.62 o 
  -2   6   4      261.00      338.75     53.20 o 
  -1   6   4     3852.36     3452.59    162.28 o 
   0   6   4     5668.82     5458.08    136.85 o 
   1   6   4     2976.40     2908.19     98.52 o 
   2   6   4     1071.89      983.72     66.08 o 
   3   6   4     1830.93     1765.87    100.62 o 
   4   6   4      460.88      536.70     54.48 o 
   5   6   4     3062.37     2887.34    108.52 o 
   6   6   4      298.64      284.40     46.68 o 
   7   6   4     5424.69     5552.22    148.91 o 
   8   6   4     1439.05     1431.31     82.99 o 
   9   6   4      192.82      182.16     46.08 o 
  10   6   4     2317.63     2173.24    112.12 o 
  11   6   4     1574.91     1478.44     98.49 o 
  12   6   4        3.05       17.41     68.23 o 
  13   6   4      453.65      508.97    160.95 o 
  14   6   4       17.21       31.58     77.13 o 
  15   6   4        9.82       86.45     87.66 o 
 -10   7   4      169.66      371.66     86.70 o 
  -9   7   4     1303.94     1228.53    154.96 o 
  -8   7   4      115.18      187.26     64.10 o 
  -7   7   4     2338.01     2204.14    165.91 o 
  -6   7   4     1803.46     1606.63    147.58 o 
  -5   7   4       22.44       49.79     57.70 o 
  -4   7   4     1359.99     1231.03    128.39 o 
  -3   7   4      992.80      953.61     78.65 o 
  -2   7   4     2479.66     2445.86    106.13 o 
  -1   7   4      408.04      428.05     57.80 o 
   0   7   4     1669.88     1807.77    104.84 o 
   1   7   4      176.76      243.37     43.41 o 
   2   7   4     1638.20     1360.44    111.48 o 
   3   7   4      431.87      407.76     51.79 o 
   4   7   4        2.70       23.91     27.71 o 
   5   7   4     3177.79     3112.00    108.23 o 
   6   7   4     2287.79     2164.30    109.69 o 
   7   7   4      350.18      303.46     50.77 o 
   8   7   4       48.75      114.06     38.50 o 
   9   7   4     1478.33     1464.31    109.37 o 
  10   7   4     1618.46     1666.85     98.12 o 
  11   7   4      318.06      456.40     68.55 o 
  12   7   4     1415.49     1590.68    224.93 o 
  13   7   4        3.37      125.52     95.56 o 
  14   7   4      809.19      732.68    180.18 o 
  15   7   4       56.58      189.70    105.07 o 
 -10   8   4     1041.52     1212.09    217.43 o 
  -9   8   4       20.49       78.66     58.21 o 
  -8   8   4      602.81      520.84    100.79 o 
  -7   8   4      206.65      286.96     73.25 o 
  -6   8   4     1131.00     1018.09    135.90 o 
  -5   8   4     1192.22     1119.55    134.33 o 
  -4   8   4        1.42       29.53     52.03 o 
  -3   8   4      872.18      988.72    114.93 o 
  -2   8   4      432.75      449.49     66.23 o 
  -1   8   4       48.37       70.16     40.26 o 
   0   8   4     4379.48     4254.25    136.82 o 
   1   8   4      553.15      637.43     77.61 o 
   2   8   4     3740.47     3388.54    113.78 o 
   3   8   4      687.03      718.63     57.84 o 
   4   8   4        1.44      -19.13     23.28 o 
   5   8   4     2540.03     2430.43    100.51 o 
   6   8   4     2195.50     2086.57     96.78 o 
   7   8   4     6633.83     6942.43    264.39 o 
   8   8   4     2021.41     1933.92    101.50 o 
   9   8   4      117.65      125.14     43.26 o 
  10   8   4      640.31      553.99     75.14 o 
  11   8   4      899.54      844.93    110.54 o 
  13   8   4      877.87      947.08    187.07 o 
  14   8   4       35.46        5.87     77.34 o 
  15   8   4      863.03      755.96    176.13 o 
  -8   9   4        0.12       68.94     47.10 o 
  -7   9   4      657.19      768.50    115.64 o 
  -6   9   4      221.41      166.38     61.24 o 
  -5   9   4      330.27      367.08     78.75 o 
  -4   9   4      335.44      348.18    103.45 o 
  -3   9   4       20.21        9.62     45.81 o 
  -2   9   4     1079.26     1120.69     87.73 o 
  -1   9   4      939.07      929.33     85.04 o 
   0   9   4      383.53      458.45     64.33 o 
   1   9   4     1274.76     1242.88     84.41 o 
   2   9   4      909.55      906.81     69.46 o 
   3   9   4     1444.71     1361.41     74.90 o 
   4   9   4     1581.06     1415.45     77.53 o 
   5   9   4      207.76      188.63     44.77 o 
   6   9   4     1728.89     1643.96    125.32 o 
   7   9   4     1348.11     1231.63     83.70 o 
   8   9   4     1367.65     1360.66    109.24 o 
   9   9   4      573.30      718.61    100.38 o 
  10   9   4       17.19       55.81     55.37 o 
  11   9   4       99.85      133.15     45.55 o 
  12   9   4      241.55      307.12     89.08 o 
  -7  10   4        0.25       -3.44     57.90 o 
  -6  10   4      685.67      599.06    152.65 o 
  -5  10   4      133.92      251.24     90.29 o 
  -4  10   4      966.94      694.41    167.02 o 
  -3  10   4      249.27      257.52    111.35 o 
  -2  10   4       50.83       77.41     50.25 o 
  -1  10   4       92.19      141.21     61.58 o 
   0  10   4     2869.64     2769.36    164.79 o 
   1  10   4       14.87      -25.02     48.78 o 
   2  10   4     4369.31     4638.43    206.32 o 
   3  10   4      375.26      384.04     84.17 o 
   4  10   4      627.33      749.07    105.72 o 
   5  10   4     1978.57     1809.93    173.30 o 
   6  10   4      707.77      818.13    105.18 o 
   7  10   4     2695.42     2569.43    154.35 o 
   8  10   4      240.02      324.01     74.28 o 
   9  10   4      803.44      806.21    106.83 o 
  10  10   4      146.28      120.05     41.95 o 
  12  10   4      132.17      306.11    109.12 o 
  -6  11   4       13.72       -6.88     64.58 o 
  -5  11   4      162.89      194.76     86.45 o 
  -4  11   4      264.19      378.18    117.63 o 
  -3  11   4       72.94       85.03     69.64 o 
  -2  11   4     1391.54     1249.95    208.93 o 
  -1  11   4      659.09      660.94    109.29 o 
   0  11   4      794.23      981.76    127.40 o 
   1  11   4      657.15      626.46    108.00 o 
   2  11   4      147.41      259.38     77.74 o 
   3  11   4     1709.78     1683.53    138.04 o 
   4  11   4     2120.74     2028.55    146.69 o 
   5  11   4      814.17      822.51    115.30 o 
   6  11   4      699.20      807.90    177.86 o 
   7  11   4      104.28      156.17     63.05 o 
   8  11   4      929.27     1008.18    123.31 o 
   9  11   4      811.67      950.66    120.87 o 
  10  11   4      185.48      289.44     70.97 o 
  11  11   4      316.59      240.31    115.40 o 
  12  11   4      402.97      562.01    150.22 o 
  -5  12   4        8.42      -31.38     58.31 o 
  -4  12   4      473.10      408.55    125.72 o 
  -3  12   4      936.51     1087.58    202.45 o 
  -2  12   4       39.28       29.76     55.88 o 
  -1  12   4      257.16      250.86     71.00 o 
   0  12   4     1251.48     1404.46    148.87 o 
   1  12   4      580.37      583.95    104.14 o 
   2  12   4      322.40      361.91     86.96 o 
   3  12   4      117.18      167.66     75.01 o 
   4  12   4       35.77       31.92     54.97 o 
   5  12   4      435.91      547.03    102.50 o 
   6  12   4      801.52      826.89    119.36 o 
   7  12   4      202.09      153.05     62.36 o 
   8  12   4       20.97       63.18     76.02 o 
   9  12   4     1157.48     1127.09    137.35 o 
  10  12   4      553.37      580.84    162.37 o 
  11  12   4        1.74       64.58     84.02 o 
  12  12   4      182.29      262.38    108.31 o 
  -4  13   4       53.83      146.78     75.11 o 
  -3  13   4      192.59      240.11     92.12 o 
  -2  13   4     1083.49     1079.48    207.51 o 
  -1  13   4       13.72       90.29     67.21 o 
   0  13   4      795.84      924.23    126.10 o 
   1  13   4      284.68      339.52     82.53 o 
   2  13   4      132.60      270.92     77.14 o 
   3  13   4      797.99      894.88    129.85 o 
   4  13   4        0.05       49.25     49.97 o 
   5  13   4      267.75      328.09     79.70 o 
   6  13   4       26.47       71.32     50.25 o 
   7  13   4       78.18      115.75     54.38 o 
   8  13   4      188.32      325.64     92.42 o 
   9  13   4      399.68      377.27     82.14 o 
  10  13   4      682.88      850.30    187.67 o 
  11  13   4      217.00      344.78    120.86 o 
  12  13   4        1.97       76.32     75.31 o 
  -2  14   4      909.30      976.23    200.63 o 
  -1  14   4      224.64      276.96    108.92 o 
   0  14   4       73.22       68.29     50.17 o 
   1  14   4      862.13      975.26    134.79 o 
   2  14   4      607.93      591.05    104.29 o 
   3  14   4       13.17      111.97     54.42 o 
   4  14   4      968.94     1075.92    137.65 o 
   5  14   4      254.62      294.13     81.92 o 
   6  14   4     1452.45     1399.92    142.64 o 
   7  14   4      311.46      396.86     81.37 o 
   8  14   4      661.02      585.19    125.42 o 
   9  14   4       88.47      275.13    120.05 o 
  10  14   4      672.47      760.82    182.82 o 
  11  14   4       63.51      133.42     86.65 o 
  12  14   4      373.66      380.00    120.86 o 
  -1  15   4      260.91      223.31     85.84 o 
   0  15   4      619.56      738.95    171.07 o 
   1  15   4      104.28      233.58     68.01 o 
   2  15   4      184.03      106.81     81.59 o 
   3  15   4      803.86      899.44    136.57 o 
   4  15   4      167.81      125.31     57.67 o 
   5  15   4     1137.11     1287.95    160.58 o 
   6  15   4      474.42      618.84    109.30 o 
   7  15   4      749.69      749.77    117.95 o 
   8  15   4      963.06     1170.79    228.37 o 
   9  15   4       12.56       13.16     78.55 o 
  10  15   4        2.93      -51.22     64.58 o 
   1  16   4      436.73      423.33    111.75 o 
   2  16   4      160.18      327.52     64.78 o 
   3  16   4      552.47      695.14    108.34 o 
   4  16   4       35.08       54.07     47.88 o 
   5  16   4        8.78        4.34     49.33 o 
   6  16   4      510.92      486.79     88.49 o 
  -8 -14   5      420.73      341.94    109.73 o 
  -7 -14   5      142.18      160.31     62.66 o 
  -6 -14   5        4.98       71.29     45.99 o 
  -5 -14   5      294.66      289.82     93.13 o 
  -4 -14   5      738.51      765.07    122.56 o 
  -3 -14   5       11.20       73.07     67.62 o 
  -2 -14   5      689.24      869.72    134.13 o 
  -1 -14   5       57.74      141.76     83.82 o 
   0 -14   5       82.71      179.78     72.48 o 
   1 -14   5      199.75      242.02     61.96 o 
  -9 -13   5      630.42      619.49    140.20 o 
  -8 -13   5       96.38      194.27     66.45 o 
  -7 -13   5       44.23      182.58     95.66 o 
  -6 -13   5      354.41      410.13     88.23 o 
  -5 -13   5      117.45      146.59     58.11 o 
  -4 -13   5      790.23      706.80    117.88 o 
  -3 -13   5      542.76      601.75    111.76 o 
  -2 -13   5        1.31       82.00     53.97 o 
  -1 -13   5      764.22      777.52    125.32 o 
   0 -13   5      341.38      383.52     86.62 o 
   1 -13   5      510.43      751.55    124.11 o 
   2 -13   5      574.87      585.29    103.10 o 
   3 -13   5      389.34      461.36     98.82 o 
 -10 -12   5       53.53       39.68     53.45 o 
  -9 -12   5        9.74      146.85    100.21 o 
  -8 -12   5      272.53      218.96    102.04 o 
  -7 -12   5     1088.77     1122.27    150.94 o 
  -6 -12   5      275.55      253.79     73.45 o 
  -5 -12   5      313.43      319.56     77.45 o 
  -4 -12   5      102.18      135.89     66.19 o 
  -3 -12   5      596.54      605.93    117.95 o 
  -2 -12   5     3708.90     3303.35    212.73 o 
  -1 -12   5      285.98      311.12     85.75 o 
   0 -12   5     1478.47     1511.21    168.38 o 
   1 -12   5      530.56      628.67    111.38 o 
   2 -12   5      243.75      251.71     74.73 o 
   3 -12   5     1707.52     1785.60    164.42 o 
   4 -12   5      257.54      359.47     83.56 o 
   5 -12   5      643.59      735.51    181.80 o 
 -11 -11   5      143.71      172.29     63.17 o 
 -10 -11   5       50.57      212.58    100.62 o 
  -9 -11   5      483.70      496.04     95.59 o 
  -8 -11   5        0.84       20.88     45.04 o 
  -7 -11   5       63.07      140.43     60.35 o 
  -6 -11   5      352.41      304.24     82.73 o 
  -5 -11   5        2.21      -18.01     52.09 o 
  -4 -11   5     1773.48     1806.12    178.57 o 
  -3 -11   5      186.60      236.29     77.97 o 
  -2 -11   5       55.55       88.33     60.33 o 
  -1 -11   5     1968.57     1858.09    166.51 o 
   0 -11   5      141.66      129.25     71.67 o 
   1 -11   5      862.35      985.80    140.46 o 
   2 -11   5       61.09      115.52     56.79 o 
   3 -11   5      317.32      453.08     94.95 o 
   4 -11   5      732.09      730.43    117.45 o 
   5 -11   5       47.17       63.17     67.82 o 
   6 -11   5      273.04      403.89    132.40 o 
   7 -11   5      274.58      354.09    126.94 o 
 -11 -10   5      770.49      563.02    155.48 o 
 -10 -10   5      422.83      414.22    127.34 o 
  -9 -10   5        0.77       48.39     56.48 o 
  -8 -10   5     1229.95     1406.02    153.80 o 
  -7 -10   5       26.17       25.86     48.96 o 
  -6 -10   5      259.78      481.05    100.42 o 
  -5 -10   5      350.67      185.40     78.69 o 
  -4 -10   5       16.82       72.66     64.38 o 
  -3 -10   5      315.59      216.11    108.41 o 
  -2 -10   5     1824.51     1877.67    162.82 o 
  -1 -10   5      389.95      292.04     91.37 o 
   0 -10   5      757.28      784.27    148.50 o 
   1 -10   5     1772.00     1782.72    158.45 o 
   2 -10   5       74.14       62.99     58.63 o 
   3 -10   5      281.99      361.10     83.56 o 
   4 -10   5      193.32      266.28     94.24 o 
   5 -10   5     1143.35     1186.30    220.67 o 
   6 -10   5       50.71       73.69     71.87 o 
   7 -10   5      322.24      447.22    130.99 o 
   8 -10   5      356.92      366.85    111.35 o 
 -11  -9   5      112.01      174.92     87.66 o 
 -10  -9   5      181.91      165.81     75.31 o 
  -9  -9   5      664.47      622.75    161.96 o 
  -8  -9   5       45.61       84.37     56.27 o 
  -7  -9   5     4726.01     4449.70    224.64 o 
  -6  -9   5       16.22       54.65     58.49 o 
  -5  -9   5      811.83      744.53    118.73 o 
  -4  -9   5      923.57      933.98    127.77 o 
  -3  -9   5      354.59      455.93    102.21 o 
  -2  -9   5      561.81      530.31    104.82 o 
  -1  -9   5        3.38      -15.28     54.73 o 
   0  -9   5      896.62      786.98    121.38 o 
   1  -9   5     3890.15     3609.62    199.28 o 
   2  -9   5      309.40      361.39     92.22 o 
   3  -9   5     1477.33     1447.07    149.99 o 
   4  -9   5       46.43       34.95     53.90 o 
   5  -9   5      479.96      466.46     96.32 o 
   6  -9   5      591.44      886.34    187.88 o 
   7  -9   5      339.66      306.72    117.22 o 
   8  -9   5      283.58      304.08    106.90 o 
   9  -9   5     1107.94     1205.00    226.34 o 
 -12  -8   5      357.28      324.33    123.29 o 
 -11  -8   5     1036.92      992.22    207.11 o 
 -10  -8   5       10.91       92.93     81.59 o 
  -9  -8   5      361.84      361.38    122.08 o 
  -8  -8   5      530.02      587.03    101.67 o 
  -7  -8   5     1192.04     1261.28    158.82 o 
  -6  -8   5     2001.94     1688.17    141.06 o 
  -5  -8   5     2265.35     2105.06    153.18 o 
  -4  -8   5     1913.61     1916.18    199.01 o 
  -3  -8   5     2321.39     2082.93    150.77 o 
  -2  -8   5       58.78        9.61     52.65 o 
  -1  -8   5     1151.33     1099.88    127.34 o 
   0  -8   5      834.14      915.37    117.20 o 
   1  -8   5      911.82      928.51    120.60 o 
   2  -8   5     1815.91     1686.16    138.24 o 
   3  -8   5     1537.61     1574.26    141.53 o 
   4  -8   5        7.15       35.68     52.68 o 
   5  -8   5      554.02      674.82    111.60 o 
   6  -8   5      165.24      363.40     80.75 o 
   7  -8   5     1383.47     1353.20    221.28 o 
   8  -8   5      403.25      486.70    139.69 o 
   9  -8   5       57.64      108.11     70.25 o 
  10  -8   5      492.27      395.39    127.55 o 
 -13  -7   5      115.39      178.56     86.45 o 
 -12  -7   5      408.96      468.68    139.90 o 
 -11  -7   5       75.77      118.44     83.01 o 
 -10  -7   5     2113.07     2067.05    235.45 o 
  -9  -7   5      127.69      198.20     94.75 o 
  -8  -7   5      757.99      598.86    145.16 o 
  -7  -7   5     1074.38     1124.97    129.33 o 
  -6  -7   5       22.02        1.49     74.40 o 
  -5  -7   5      323.44      292.96     80.13 o 
  -4  -7   5     2893.06     2685.14    158.98 o 
  -3  -7   5       25.75       14.72     48.64 o 
  -2  -7   5     8563.70     8056.19    256.01 o 
  -1  -7   5      134.15      131.80     59.97 o 
   0  -7   5     4096.16     3655.41    175.67 o 
   1  -7   5     1178.14     1238.70    123.82 o 
   2  -7   5       98.95      128.77     61.22 o 
   3  -7   5     1306.77     1255.98    138.17 o 
   4  -7   5      218.18      168.20     65.83 o 
   5  -7   5     1048.88     1080.93    123.59 o 
   6  -7   5     3426.61     3159.01    177.59 o 
   7  -7   5       55.88      121.47     89.08 o 
   8  -7   5     3846.62     3463.77    292.95 o 
   9  -7   5        0.64      208.32     81.79 o 
  10  -7   5       10.37      -53.45     53.45 o 
  11  -7   5        2.57       85.23     75.11 o 
 -13  -6   5       55.77      117.22     72.28 o 
 -12  -6   5      325.26      339.11    124.71 o 
 -11  -6   5      465.50      568.29    157.31 o 
 -10  -6   5       32.77       31.18     72.07 o 
  -9  -6   5      902.98      980.56    119.58 o 
  -8  -6   5     1922.37     1853.58    156.60 o 
  -7  -6   5       12.68       15.89     34.78 o 
  -6  -6   5      502.07      474.61     63.27 o 
  -5  -6   5     1576.97     1513.53    118.68 o 
  -4  -6   5      508.35      476.29     84.20 o 
  -3  -6   5     1573.92     1454.84    111.37 o 
  -2  -6   5       86.47      136.57     56.05 o 
  -1  -6   5     2347.80     2390.83    136.28 o 
   0  -6   5     1339.69     1311.24    109.86 o 
   1  -6   5     3951.53     3985.87    199.11 o 
   2  -6   5      767.43      777.93     56.32 o 
   3  -6   5        9.03       14.22     44.52 o 
   4  -6   5     5026.14     4851.23    186.47 o 
   5  -6   5     3494.19     3292.08    132.26 o 
   6  -6   5      601.24      777.40     84.75 o 
   7  -6   5     1230.19     1211.38    117.34 o 
   8  -6   5      476.18      613.96     99.42 o 
   9  -6   5     1615.13     1567.93    140.99 o 
  10  -6   5      297.61      399.70     80.67 o 
  11  -6   5      615.87      753.94    169.86 o 
  12  -6   5       77.62       73.69     66.00 o 
 -14  -5   5       80.75      184.64     83.41 o 
 -13  -5   5      522.74      566.75    106.30 o 
 -12  -5   5       90.32      169.61     61.22 o 
 -11  -5   5       10.95      134.11     57.59 o 
 -10  -5   5      962.04     1072.37    134.12 o 
  -9  -5   5       99.51      161.68     63.73 o 
  -8  -5   5       85.09      163.59     59.55 o 
  -7  -5   5       45.87       76.93     40.17 o 
  -6  -5   5       13.81       14.12     32.71 o 
  -5  -5   5     3251.91     3049.06    113.54 o 
  -4  -5   5       74.92      111.70     34.27 o 
  -3  -5   5     2195.99     2205.89     85.23 o 
  -2  -5   5      234.23      233.94     37.18 o 
  -1  -5   5        5.45       13.10     25.52 o 
   0  -5   5      122.95       51.28     48.86 o 
   1  -5   5     1784.26     1756.12    100.74 o 
   2  -5   5     1342.49     1431.88     78.96 o 
   3  -5   5     9371.78     9581.36    264.64 o 
   4  -5   5      400.05      403.75     59.04 o 
   5  -5   5      263.10      272.43     54.83 o 
   6  -5   5      857.91      883.48     84.92 o 
   7  -5   5        9.35       44.49     36.42 o 
   8  -5   5     1933.11     1885.79    198.20 o 
   9  -5   5      194.60      170.13     62.12 o 
  10  -5   5      589.08      627.26    107.98 o 
  11  -5   5      799.92      783.26    119.50 o 
  12  -5   5        4.59       56.34     51.30 o 
 -14  -4   5      166.48      209.94     69.64 o 
 -13  -4   5       46.34      113.89     54.60 o 
 -12  -4   5      635.01      837.96    128.96 o 
 -11  -4   5       27.32       28.91     46.32 o 
 -10  -4   5      425.68      575.87    105.48 o 
  -9  -4   5      778.65      772.99    116.32 o 
  -8  -4   5       35.29       89.58     57.52 o 
  -7  -4   5     1572.90     1408.08    120.30 o 
  -6  -4   5      255.00      229.13     47.84 o 
  -5  -4   5    10954.68    11188.42    208.78 o 
  -4  -4   5     5978.16     5948.54    144.93 o 
  -3  -4   5      787.33      812.90     62.37 o 
  -2  -4   5     3570.68     3569.98    104.85 o 
  -1  -4   5     3186.38     3083.80    135.23 o 
   0  -4   5     2210.23     2455.31    109.93 o 
   1  -4   5     1208.48     1180.38     65.44 o 
   2  -4   5       91.36      181.05     41.58 o 
   3  -4   5      150.18      216.77     45.20 o 
   4  -4   5     6639.41     6669.50    200.69 o 
   5  -4   5     1438.67     1472.81     84.03 o 
   6  -4   5     2719.41     2689.14    114.96 o 
   7  -4   5      135.68      183.33     48.00 o 
   8  -4   5      801.65      902.44    116.26 o 
   9  -4   5      731.90      643.41    107.24 o 
  10  -4   5     2037.33     2115.77    162.87 o 
  11  -4   5      251.87      429.04     85.74 o 
  12  -4   5     1188.33     1183.40    145.71 o 
  13  -4   5        8.41       82.20     65.80 o 
 -13  -3   5      456.43      425.49     90.96 o 
 -12  -3   5        6.83       48.38     53.51 o 
 -11  -3   5       17.35       67.30     52.74 o 
 -10  -3   5      653.47      744.23    124.71 o 
  -9  -3   5        0.55       -1.15     48.36 o 
  -8  -3   5     4775.09     4809.68    214.87 o 
  -7  -3   5      311.14      452.40     84.92 o 
  -6  -3   5     1751.66     1662.04    118.99 o 
  -5  -3   5     4733.74     4222.88    125.60 o 
  -4  -3   5       35.86       50.71     34.02 o 
  -3  -3   5     9420.75     9913.87    208.28 o 
  -2  -3   5     4407.42     4744.08    118.39 o 
  -1  -3   5     4631.04     4327.20    106.08 o 
   0  -3   5    24100.88    23805.81    584.24 o 
   1  -3   5     4507.18     4696.49    112.48 o 
   2  -3   5     2902.77     2518.11    100.50 o 
   3  -3   5      121.88      201.32     56.90 o 
   4  -3   5        1.78        2.01     30.40 o 
   5  -3   5      456.17      414.76     56.12 o 
   6  -3   5      108.97      121.02     37.88 o 
   7  -3   5     1175.92     1182.99     83.75 o 
   8  -3   5     2897.88     2922.24    125.88 o 
   9  -3   5      868.84      929.57    122.47 o 
  10  -3   5     1083.33     1066.82    135.69 o 
  11  -3   5      143.02      151.16     58.16 o 
  12  -3   5       35.41        5.24     85.44 o 
  13  -3   5     1007.23     1067.54    216.02 o 
 -13  -2   5       15.11       70.84     46.58 o 
 -12  -2   5     1749.54     1893.33    172.18 o 
 -11  -2   5       15.25       88.87     54.56 o 
 -10  -2   5       16.97       39.69     54.11 o 
  -9  -2   5       83.28      110.76     61.95 o 
  -8  -2   5      657.54      752.23    112.10 o 
  -7  -2   5     8719.34     8355.09    264.94 o 
  -6  -2   5     2462.77     2421.58    138.19 o 
  -5  -2   5     3625.14     3261.62    106.17 o 
  -4  -2   5     1292.84     1311.71     73.02 o 
  -3  -2   5     1257.16     1194.51     71.39 o 
  -2  -2   5     6715.03     7003.12    137.91 o 
  -1  -2   5     3732.46     3510.70    136.82 o 
   0  -2   5      451.03      467.90     42.53 o 
   1  -2   5    11109.79    10936.10    233.25 o 
   2  -2   5      115.13      185.81     37.35 o 
   3  -2   5     1347.04     1585.68     75.48 o 
   4  -2   5      118.12       76.47     37.95 o 
   5  -2   5      825.68      882.86     69.66 o 
   6  -2   5     1828.98     1649.08     85.49 o 
   7  -2   5      627.08      692.24     69.84 o 
   8  -2   5      212.03      295.83     54.71 o 
   9  -2   5      356.93      421.92     90.24 o 
  10  -2   5        9.02      -18.20     49.18 o 
  11  -2   5     3602.55     3539.20    203.36 o 
  12  -2   5      117.80      193.47     59.59 o 
  13  -2   5      363.70      339.11    121.88 o 
  14  -2   5      202.15      173.50     81.79 o 
 -13  -1   5       58.85      122.33     55.31 o 
 -12  -1   5      203.57      164.27     61.05 o 
 -11  -1   5     1406.21     1348.10    163.05 o 
 -10  -1   5        5.71       51.87     52.09 o 
  -9  -1   5      363.27      428.27    100.06 o 
  -8  -1   5     1586.64     1578.29    134.99 o 
  -7  -1   5        5.34        6.91     44.49 o 
  -6  -1   5     3895.03     3948.36    210.86 o 
  -5  -1   5      356.22      416.59     46.37 o 
  -4  -1   5      839.20      819.70     59.68 o 
  -3  -1   5      216.34      376.59     50.87 o 
  -2  -1   5      639.32      770.46     55.60 o 
  -1  -1   5     4190.29     3441.04     88.64 o 
   0  -1   5     2137.55     2112.52     76.61 o 
   1  -1   5      136.49       73.92     24.47 o 
   2  -1   5     4753.45     4524.97     97.67 o 
   3  -1   5       35.98       39.65     27.59 o 
   4  -1   5      404.61      361.81     48.24 o 
   5  -1   5      558.20      590.41     58.55 o 
   6  -1   5      288.57      428.83     53.84 o 
   7  -1   5     4863.42     5009.22    143.65 o 
   8  -1   5      720.64      785.07     75.33 o 
   9  -1   5     2432.99     2266.01    147.31 o 
  10  -1   5      366.08      467.48     94.66 o 
  11  -1   5       10.49       22.77     49.74 o 
  12  -1   5      713.04      867.02    125.52 o 
  13  -1   5      537.58      553.30    151.03 o 
  14  -1   5       85.02      160.55     75.52 o 
 -13   0   5      111.69      153.05     79.97 o 
 -12   0   5      276.11      314.56    116.31 o 
 -11   0   5      100.12      123.03     62.32 o 
 -10   0   5     4234.74     3730.47    219.36 o 
  -9   0   5     1339.11     1454.51    267.34 o 
  -8   0   5      126.00      147.28     71.72 o 
  -7   0   5     4941.95     5065.88    216.93 o 
  -6   0   5       32.41       32.45     46.46 o 
  -5   0   5     8565.38     8933.77    246.66 o 
  -4   0   5      135.05      170.61     35.77 o 
  -3   0   5      174.56      190.72     41.08 o 
  -2   0   5      281.70      412.44     43.92 o 
  -1   0   5      120.59      129.14     27.33 o 
   0   0   5      307.06      248.44     30.90 o 
   1   0   5     1217.53     1225.46     48.21 o 
   2   0   5      982.43      883.70     40.43 o 
   3   0   5      480.33      555.18     39.59 o 
   4   0   5      614.79      451.29     52.92 o 
   5   0   5     1736.87     1726.04     77.93 o 
   6   0   5     7514.64     7746.33    161.58 o 
   7   0   5        7.10       32.05     29.15 o 
   8   0   5     4390.10     4598.19    142.07 o 
   9   0   5     1458.03     1484.04     92.51 o 
  10   0   5      638.31      646.02    103.47 o 
  11   0   5     3319.40     3156.34    184.59 o 
  12   0   5       53.08       63.32     51.00 o 
  13   0   5      387.74      396.00    129.77 o 
  14   0   5      152.00      280.80    105.28 o 
 -12   1   5      703.19      706.04    126.57 o 
 -11   1   5      417.18      432.01    106.39 o 
 -10   1   5      316.24      270.84     84.88 o 
  -9   1   5     2000.43     1972.60    160.43 o 
  -8   1   5     2088.75     1934.91    151.15 o 
  -7   1   5     2020.28     1894.37    142.65 o 
  -6   1   5     1103.90     1148.96    117.71 o 
  -5   1   5      241.45      255.47     63.90 o 
  -4   1   5     4311.07     4557.29    148.23 o 
  -3   1   5      191.04      162.35     37.97 o 
  -2   1   5     4626.82     5287.16    142.75 o 
  -1   1   5     1026.12      938.07     52.18 o 
   0   1   5     7053.79     6984.97    361.63 o 
   1   1   5      735.01      767.94     44.53 o 
   2   1   5     9089.63     8931.03    179.27 o 
   3   1   5        0.12        9.97     29.19 o 
   4   1   5    10651.33    11161.31    252.54 o 
   5   1   5     1970.67     2167.60     82.00 o 
   6   1   5        2.04       15.85     29.77 o 
   7   1   5     3799.81     3835.45    119.69 o 
   8   1   5     1994.57     1894.16     91.46 o 
   9   1   5     3972.91     3709.66    147.71 o 
  10   1   5      514.66      574.10     97.30 o 
  11   1   5       12.67       28.88     49.51 o 
  12   1   5      158.99      142.73     87.46 o 
  13   1   5      398.25      355.91    119.65 o 
  14   1   5      468.25      426.57    131.19 o 
 -12   2   5      272.68      393.68     88.75 o 
 -11   2   5      765.46      733.73    128.75 o 
 -10   2   5      845.70      864.20    138.44 o 
  -9   2   5      523.32      432.85    138.58 o 
  -8   2   5       34.53       50.63     54.94 o 
  -7   2   5      107.12      108.69     64.45 o 
  -6   2   5     1031.22     1095.92    119.81 o 
  -5   2   5    10485.02    10548.79    279.64 o 
  -4   2   5      220.68      234.62     65.60 o 
  -3   2   5     2006.33     1999.24    133.90 o 
  -2   2   5       92.03      125.35     36.96 o 
  -1   2   5     3643.41     3430.97    119.63 o 
   0   2   5      785.47      811.37     44.41 o 
   1   2   5       74.90       36.97     17.97 o 
   2   2   5     2801.79     2834.40    110.03 o 
   3   2   5     5663.25     5849.54    155.11 o 
   4   2   5      301.11      320.45     32.92 o 
   5   2   5     6426.69     6464.02    126.27 o 
   6   2   5       45.16       43.34     31.31 o 
   7   2   5     1850.22     1751.11     82.42 o 
   8   2   5       30.93       74.60     31.71 o 
   9   2   5     1452.02     1497.60     87.51 o 
  10   2   5       49.24       51.27     50.94 o 
  11   2   5     3728.39     3311.82    180.63 o 
  12   2   5      492.14      618.90    162.37 o 
  13   2   5      373.17      289.91    121.67 o 
  14   2   5      118.74      167.43    101.23 o 
  15   2   5       57.07      143.94     73.69 o 
 -12   3   5      598.44      572.88    101.99 o 
 -11   3   5      249.93      322.66     82.90 o 
 -10   3   5      234.92      232.73     76.63 o 
  -9   3   5     3304.21     3007.26    198.40 o 
  -8   3   5      292.93      344.80     87.51 o 
  -7   3   5     4624.07     4372.31    216.23 o 
  -6   3   5      545.27      670.32    106.35 o 
  -5   3   5     1191.31     1191.66    119.96 o 
  -4   3   5     1810.61     1739.97    117.85 o 
  -3   3   5     5409.95     5626.32    252.51 o 
  -2   3   5     3193.56     3067.82     95.16 o 
  -1   3   5     4801.92     4809.36    143.13 o 
   0   3   5     2447.88     2675.69    145.81 o 
   1   3   5     4842.99     5101.85    216.87 o 
   2   3   5      426.17      506.28     34.90 o 
   3   3   5     8066.68     8652.19    152.93 o 
   4   3   5     8175.18     8891.79    128.97 o 
   5   3   5     4048.27     4010.66    101.68 o 
   6   3   5     9227.40     9505.67    168.13 o 
   7   3   5     2362.78     2262.35     91.19 o 
   8   3   5     2318.31     2365.83     99.62 o 
   9   3   5     5200.64     4985.13    255.23 o 
  10   3   5       39.93       87.68     39.23 o 
  11   3   5       15.81       96.76     53.99 o 
  12   3   5       88.09       72.88     81.99 o 
  13   3   5       21.04       40.09     79.56 o 
  14   3   5      258.69      328.38    129.17 o 
  15   3   5      512.43      651.29    183.22 o 
 -11   4   5      564.37      531.68    115.90 o 
 -10   4   5      184.37      192.45     68.14 o 
  -9   4   5       47.62       86.65     60.30 o 
  -8   4   5      886.45      763.56    125.73 o 
  -7   4   5     1593.84     1600.71    158.29 o 
  -6   4   5     2571.06     2249.72    154.22 o 
  -5   4   5     2474.30     2421.58    150.44 o 
  -4   4   5     1539.67     1441.39    112.65 o 
  -3   4   5        4.06       47.28     24.58 o 
  -2   4   5      145.39      113.39     36.23 o 
  -1   4   5     1769.54     1740.83     80.37 o 
   0   4   5    22177.55    21624.42   1028.87 o 
   1   4   5        0.03      -18.00     23.31 o 
   2   4   5     1683.33     1544.73    122.50 o 
   3   4   5     9723.59     9841.05    302.30 o 
   4   4   5     6849.93     7146.29    128.93 o 
   5   4   5     5578.08     6146.85    154.33 o 
   6   4   5     2950.92     2995.91    138.38 o 
   7   4   5      329.91      397.87     50.70 o 
   8   4   5     4776.03     4697.96    139.34 o 
   9   4   5      156.90      176.81     45.82 o 
  10   4   5      697.15      760.89     79.05 o 
  11   4   5     1832.69     1618.41    227.76 o 
  12   4   5      211.51      341.74    128.76 o 
  13   4   5       44.36       22.47     80.98 o 
  14   4   5        0.92      -64.18     77.54 o 
  15   4   5       11.01       87.66     94.75 o 
 -11   5   5       28.77        3.75     43.44 o 
 -10   5   5      153.76      124.10     54.58 o 
  -9   5   5      249.34      202.05     75.82 o 
  -8   5   5       39.57       96.21     62.65 o 
  -7   5   5     1847.82     1721.53    147.51 o 
  -6   5   5       32.16      122.69     65.95 o 
  -5   5   5      423.30      409.02     88.27 o 
  -4   5   5     1920.08     1709.09    125.58 o 
  -3   5   5      734.15      825.63     77.36 o 
  -2   5   5     4499.27     4322.56    123.73 o 
  -1   5   5     1440.85     1514.70     77.66 o 
   0   5   5     2707.59     2998.81    168.61 o 
   1   5   5      386.95      476.32     65.46 o 
   2   5   5     3461.47     3286.77    133.77 o 
   3   5   5     1769.09     1751.02    101.02 o 
   4   5   5     6879.60     6804.94    212.71 o 
   5   5   5     1986.45     2013.93     81.83 o 
   6   5   5     6827.06     7197.55    174.11 o 
   7   5   5      792.07     1020.48     68.56 o 
   8   5   5      381.78      465.85     58.47 o 
   9   5   5     1197.06     1242.40     84.43 o 
  10   5   5        1.36       13.21     31.79 o 
  11   5   5      885.02      828.55    106.23 o 
  12   5   5      605.52      799.08    182.61 o 
  13   5   5      504.33      528.61    154.47 o 
  14   5   5      350.81      362.19    151.23 o 
  15   5   5       55.34      201.85    112.16 o 
 -10   6   5       18.86       90.14     50.25 o 
  -9   6   5      689.66      871.25    136.09 o 
  -8   6   5      121.52      170.56     70.66 o 
  -7   6   5       37.32       49.91     53.56 o 
  -6   6   5     2478.60     2382.71    167.03 o 
  -5   6   5      549.68      554.68    103.64 o 
  -4   6   5     1820.03     1643.02    130.13 o 
  -3   6   5     1225.92     1168.21     79.62 o 
  -2   6   5      269.61      284.19     66.05 o 
  -1   6   5      673.74      590.83     60.93 o 
   0   6   5     2058.49     1807.06     84.76 o 
   1   6   5      193.88      156.61     36.90 o 
   2   6   5     1535.34     1351.62    134.80 o 
   3   6   5     2278.59     2297.45    153.56 o 
   4   6   5     1370.11     1385.61     71.66 o 
   5   6   5      481.77      540.22     55.18 o 
   6   6   5     3801.42     3752.61    116.77 o 
   7   6   5     1233.74     1118.56     72.04 o 
   8   6   5      699.97      853.65     71.86 o 
   9   6   5       18.58       47.02     34.58 o 
  10   6   5      318.59      347.08     60.38 o 
  11   6   5      195.84      325.64     74.03 o 
  12   6   5     1213.33     1295.90    215.61 o 
  13   6   5     1142.11     1395.71    224.93 o 
  14   6   5     1340.79     1291.85    234.24 o 
  15   6   5      644.71      602.10    169.25 o 
 -10   7   5     1186.88     1154.19    213.59 o 
  -9   7   5      124.24      174.14     60.87 o 
  -8   7   5      963.12      773.35    117.95 o 
  -7   7   5      449.58      414.96     88.19 o 
  -6   7   5       66.52      211.44     69.24 o 
  -5   7   5      592.38      551.99    103.57 o 
  -4   7   5       50.29      104.58     61.83 o 
  -3   7   5        4.29       14.18     47.77 o 
  -2   7   5     2515.97     2309.77    106.90 o 
  -1   7   5       76.99       93.38     47.50 o 
   0   7   5     3178.58     2999.31    121.48 o 
   1   7   5      904.28      999.20     66.18 o 
   2   7   5      259.44      272.12     44.24 o 
   3   7   5     6796.69     6402.35    372.55 o 
   4   7   5      900.59      820.55     66.82 o 
   5   7   5       50.24       34.75     28.77 o 
   6   7   5     1635.66     1452.20     79.42 o 
   7   7   5       99.56       96.30     36.90 o 
   8   7   5     1605.33     1649.72     91.17 o 
   9   7   5      748.56      822.61     80.39 o 
  10   7   5      567.50      526.77     89.03 o 
  11   7   5     1845.53     1728.54    201.04 o 
  12   7   5       33.36       98.80     81.59 o 
  13   7   5      368.23      420.70    128.36 o 
  14   7   5     1318.13     1141.63    219.46 o 
  15   7   5       46.02       67.21     84.22 o 
  -9   8   5      666.57      578.82    104.50 o 
  -8   8   5       40.48      118.78     50.73 o 
  -7   8   5      125.99      143.04     74.91 o 
  -6   8   5      396.50      464.34     95.13 o 
  -5   8   5      165.19      192.72     68.93 o 
  -4   8   5      652.21      649.76    108.03 o 
  -3   8   5       90.05      106.00     60.43 o 
  -2   8   5      241.84      273.07     57.31 o 
  -1   8   5      332.55      356.77     59.86 o 
   0   8   5     3621.91     3673.63    159.79 o 
   1   8   5     6010.75     6082.33    186.97 o 
   2   8   5     2487.02     2404.96    118.15 o 
   3   8   5        0.19       30.18     24.49 o 
   4   8   5      824.68      846.08     64.16 o 
   5   8   5       58.29       79.67     33.95 o 
   6   8   5     1954.72     1941.09     94.33 o 
   7   8   5      408.56      373.06     57.62 o 
   8   8   5       23.00       34.91     34.59 o 
   9   8   5       91.47      104.33     42.29 o 
  10   8   5     1518.55     1494.47    132.71 o 
  11   8   5      108.57      161.51     56.25 o 
  12   8   5     1651.45     1597.36    168.04 o 
  13   8   5      127.06      218.65     90.90 o 
  14   8   5      213.68      266.43    111.55 o 
  15   8   5      546.80      642.18    159.53 o 
  -9   9   5        1.59       83.41     60.74 o 
  -8   9   5      451.39      558.23    106.67 o 
  -7   9   5       35.80      112.08     60.63 o 
  -6   9   5      167.55      287.16     70.42 o 
  -5   9   5      964.06     1069.75    151.54 o 
  -4   9   5      645.15      558.11     98.58 o 
  -3   9   5      404.36      446.47     88.75 o 
  -2   9   5     2324.55     2135.31    114.07 o 
  -1   9   5      814.81      937.20     89.22 o 
   0   9   5     1018.22     1074.76     89.34 o 
   1   9   5       12.85      -15.41     36.57 o 
   2   9   5      164.67      132.68     38.99 o 
   3   9   5     4495.61     4166.06    217.50 o 
   4   9   5      308.81      398.78     56.60 o 
   5   9   5     1434.70     1328.55     83.73 o 
   6   9   5      654.62      691.88     72.81 o 
   7   9   5      318.39      389.47     59.38 o 
   8   9   5     1340.44     1360.34     91.92 o 
   9   9   5      306.15      313.19     59.49 o 
  10   9   5       60.75      148.58     55.45 o 
  11   9   5      286.57      265.45     69.96 o 
  12   9   5       63.70       73.20     56.38 o 
  13   9   5     1501.38     1573.87    183.02 o 
  -7  10   5      161.24      145.77     69.04 o 
  -6  10   5       60.76      182.01     90.09 o 
  -5  10   5       18.36      -30.37     51.02 o 
  -4  10   5     1411.52     1596.14    233.63 o 
  -3  10   5      821.67      881.89    178.97 o 
  -2  10   5      250.15      272.70    105.48 o 
  -1  10   5     1210.07     1227.39    144.05 o 
   0  10   5       11.94       60.57     54.82 o 
   1  10   5     3734.70     3522.07    183.15 o 
   2  10   5       70.65      102.34     58.15 o 
   3  10   5     1236.34     1288.21    148.40 o 
   4  10   5     1418.36     1446.53    119.41 o 
   5  10   5     1288.32     1095.52    107.98 o 
   6  10   5      980.11     1069.86    114.95 o 
   7  10   5     1325.72     1066.67    116.00 o 
   8  10   5     1710.20     1678.42    125.62 o 
   9  10   5       16.92      100.62     68.43 o 
  10  10   5      833.94      978.86    172.90 o 
  11  10   5        8.43       39.68     55.67 o 
  12  10   5      492.21      711.42    148.40 o 
  -6  11   5      394.00      346.40    109.93 o 
  -5  11   5      265.38      227.36     96.98 o 
  -4  11   5        4.67       45.96     59.12 o 
  -3  11   5     1087.74     1082.92    202.86 o 
  -2  11   5      765.81      793.82    172.29 o 
  -1  11   5      753.17      893.05    117.45 o 
   0  11   5      935.66     1037.63    127.62 o 
   1  11   5       54.16       96.04     59.05 o 
   2  11   5     1308.43     1285.88    126.61 o 
   3  11   5     1589.30     1671.86    139.03 o 
   4  11   5      114.45      165.32     60.45 o 
   5  11   5      605.92      519.70    116.41 o 
   6  11   5      499.20      526.68     92.61 o 
   7  11   5       33.21       52.48     39.86 o 
   8  11   5      832.46      829.10    110.55 o 
   9  11   5      274.19      295.38     96.37 o 
  10  11   5      191.99      308.34    100.01 o 
  11  11   5      255.88      258.94     88.07 o 
  -5  12   5      142.15      350.85    110.54 o 
  -4  12   5     1039.02     1046.48    203.06 o 
  -3  12   5       92.74      156.50     82.80 o 
  -2  12   5     1382.03     1596.75    235.66 o 
  -1  12   5      559.01      619.51    151.44 o 
   0  12   5       91.08       87.20     54.74 o 
   1  12   5     1040.54     1216.06    140.21 o 
   2  12   5      131.14      158.16     76.83 o 
   3  12   5      878.52      987.47    128.36 o 
   4  12   5     1283.87     1309.19    145.06 o 
   5  12   5      146.46      218.97     72.94 o 
   6  12   5     1354.35     1303.91    126.49 o 
   7  12   5       18.03       37.50     41.45 o 
   8  12   5      670.92      699.41    136.45 o 
   9  12   5     1380.32     1264.12    228.37 o 
  10  12   5       33.09      120.26    100.62 o 
  11  12   5      234.29      370.08    130.38 o 
  12  12   5      766.86      934.93    200.83 o 
  13  12   5      468.44      542.98    149.21 o 
  -4  13   5       12.68       46.56     54.46 o 
  -3  13   5      998.53     1134.75    220.88 o 
  -2  13   5       22.35       53.04     62.56 o 
  -1  13   5     1420.42     1528.93    190.31 o 
   0  13   5      145.17      237.11     67.04 o 
   1  13   5      549.10      590.54    103.34 o 
   2  13   5      162.18      150.43     55.55 o 
   3  13   5       13.04       52.53     53.78 o 
   4  13   5       76.71       99.62     52.37 o 
   5  13   5      762.98     1022.82    134.04 o 
   6  13   5       43.58       66.08     69.24 o 
   7  13   5     1678.87     1628.82    146.02 o 
   8  13   5      523.82      457.75    156.90 o 
   9  13   5        0.40       59.52     90.90 o 
  10  13   5     1384.62     1595.13    255.29 o 
  11  13   5        5.46       93.13     82.40 o 
  12  13   5      182.75      161.56     98.80 o 
  13  13   5      488.32      461.19    133.21 o 
  -2  14   5      583.36      482.45    127.55 o 
  -1  14   5       59.34      160.14     83.61 o 
   0  14   5      431.09      352.20     80.55 o 
   1  14   5      386.81      455.21     88.65 o 
   2  14   5      377.26      355.55     79.44 o 
   3  14   5      173.92      301.80     86.04 o 
   4  14   5        4.81        5.67     56.18 o 
   5  14   5       55.19      103.61     50.28 o 
   6  14   5      404.82      433.96     88.70 o 
   7  14   5      261.35      385.07    140.10 o 
   8  14   5      369.26      388.91    127.75 o 
   9  14   5      129.21      304.89    124.51 o 
  10  14   5      120.78      103.25     88.07 o 
  11  14   5      864.69      751.10    185.04 o 
  12  14   5       17.40      109.12     78.75 o 
  -1  15   5      992.81     1192.85    201.44 o 
   0  15   5       20.81       12.75     75.72 o 
   1  15   5      275.34      267.72     77.59 o 
   2  15   5      731.89      687.72    117.72 o 
   3  15   5      119.13      197.30     66.07 o 
   4  15   5      251.61      235.51     70.93 o 
   5  15   5       24.59      119.89     57.75 o 
   6  15   5      976.97     1028.63    136.30 o 
   7  15   5      100.41      130.38    100.62 o 
   8  15   5        7.34      -19.23     68.23 o 
   9  15   5       49.00      146.17     83.21 o 
  10  15   5      299.31      273.51     90.70 o 
   1  16   5       24.72       86.25     58.91 o 
   2  16   5      142.30      279.17     60.74 o 
   3  16   5      269.06      228.74     63.05 o 
   4  16   5       53.42       53.09     45.84 o 
   5  16   5        1.04      241.88    169.66 o 
   6  16   5      296.96      320.08    109.32 o 
  -6 -14   6      564.48      661.82    157.91 o 
  -5 -14   6       39.21      157.11     61.41 o 
  -4 -14   6        0.16       51.12     46.69 o 
  -3 -14   6      205.75      271.58     73.55 o 
  -2 -14   6      204.14      203.46     62.89 o 
  -1 -14   6      330.09      287.03     69.34 o 
   0 -14   6      359.29      329.96     74.27 o 
  -9 -13   6      255.87      372.31     93.33 o 
  -8 -13   6       14.56       44.59     62.15 o 
  -7 -13   6      289.12      281.31     91.31 o 
  -6 -13   6      115.57      124.99     54.34 o 
  -5 -13   6       57.94       68.88     62.86 o 
  -4 -13   6      856.89      931.46    138.48 o 
  -3 -13   6      101.99      186.38     62.87 o 
  -2 -13   6      871.71      837.74    134.44 o 
  -1 -13   6      114.30      143.12     60.73 o 
   0 -13   6      140.60      236.99     71.64 o 
   1 -13   6      707.87      675.11    119.24 o 
   2 -13   6      138.04      223.71    128.36 o 
   3 -13   6     1143.41     1448.08    167.51 o 
   4 -13   6      602.30      952.14    118.23 o 
  -9 -12   6     1012.93     1051.54    201.64 o 
  -8 -12   6      316.33      228.08     84.02 o 
  -7 -12   6        8.31       88.28     52.54 o 
  -6 -12   6      219.83      225.52     67.33 o 
  -5 -12   6        3.36       63.55     50.46 o 
  -4 -12   6      135.09       69.27     51.30 o 
  -3 -12   6     1016.32     1117.82    154.09 o 
  -2 -12   6      226.74      255.28     74.80 o 
  -1 -12   6     1214.34     1122.03    147.76 o 
   0 -12   6       14.18       59.33     50.05 o 
   1 -12   6      816.79      836.15    134.15 o 
   2 -12   6      413.46      520.54    101.35 o 
   3 -12   6       85.84      116.11     56.32 o 
   4 -12   6      825.08      713.99    119.71 o 
   5 -12   6      548.22      565.86    133.82 o 
 -10 -11   6      379.12      318.66    101.83 o 
  -9 -11   6      256.82      232.21     98.19 o 
  -8 -11   6      833.72      777.01    123.66 o 
  -7 -11   6     1556.47     1618.56    159.87 o 
  -6 -11   6       16.17       83.28     62.62 o 
  -5 -11   6      535.15      489.54    101.94 o 
  -4 -11   6      471.92      516.79    106.08 o 
  -3 -11   6      787.07      807.41    130.98 o 
  -2 -11   6     2158.49     1896.80    170.15 o 
  -1 -11   6      185.77      198.29     76.68 o 
   0 -11   6      858.59      903.80    135.38 o 
   1 -11   6       79.12      105.26     56.18 o 
   2 -11   6      849.27      950.94    137.63 o 
   3 -11   6     1310.46     1419.65    160.51 o 
   4 -11   6        0.19       50.43     48.28 o 
   5 -11   6      539.82      588.62     98.58 o 
   6 -11   6      506.48      746.24    172.29 o 
   7 -11   6        1.46       69.85     56.28 o 
 -11 -10   6      399.25      248.41     95.96 o 
 -10 -10   6       50.75      159.13     83.61 o 
  -9 -10   6      354.06      378.18    120.66 o 
  -8 -10   6        5.45       -3.09     89.99 o 
  -7 -10   6      837.82      787.56    123.92 o 
  -6 -10   6      954.75      947.86    136.13 o 
  -5 -10   6       75.51       87.37     62.02 o 
  -4 -10   6      916.19      734.48    123.95 o 
  -3 -10   6     1256.52     1211.78    150.73 o 
  -2 -10   6       26.08       72.31     60.75 o 
  -1 -10   6     2875.73     2894.17    190.53 o 
   0 -10   6      280.69      328.31     92.80 o 
   1 -10   6     2057.71     1859.84    154.94 o 
   2 -10   6      430.87      435.52     95.52 o 
   3 -10   6      326.13      368.83     89.70 o 
   4 -10   6     1942.37     1797.32    149.74 o 
   5 -10   6      400.78      373.00     80.47 o 
   6 -10   6      782.44      871.97    192.94 o 
   7 -10   6      588.39      718.51    171.68 o 
   8 -10   6       40.41      111.15     69.64 o 
 -11  -9   6       38.11       46.77     67.82 o 
 -10  -9   6      684.65      671.13    165.20 o 
  -9  -9   6       93.87      186.86     84.42 o 
  -8  -9   6      651.28      563.22     96.16 o 
  -7  -9   6      294.53      296.11     85.38 o 
  -6  -9   6      920.42      725.30    120.36 o 
  -5  -9   6      580.92      542.29    110.16 o 
  -4  -9   6      343.00      478.44    103.51 o 
  -3  -9   6      877.37      913.78    130.95 o 
  -2  -9   6      198.61      219.92     83.25 o 
  -1  -9   6      207.37      175.08     78.69 o 
   0  -9   6     2149.27     1952.43    154.53 o 
   1  -9   6      262.47      292.41     85.69 o 
   2  -9   6     1389.02     1476.28    152.78 o 
   3  -9   6      198.79      126.81     69.95 o 
   4  -9   6      289.51      300.98     83.91 o 
   5  -9   6      275.58      373.54     84.78 o 
   6  -9   6      595.86      657.34    104.68 o 
   7  -9   6      718.55      761.02    175.12 o 
   8  -9   6      479.47      676.19    168.85 o 
   9  -9   6       25.62      120.05     78.96 o 
 -12  -8   6      733.85      605.54    163.78 o 
 -11  -8   6        0.81       36.04     70.66 o 
 -10  -8   6      595.54      605.94    157.71 o 
  -9  -8   6     2710.51     2377.21    246.18 o 
  -8  -8   6       15.73       27.33     73.29 o 
  -7  -8   6     4305.90     3894.43    209.48 o 
  -6  -8   6       29.20       32.81     60.43 o 
  -5  -8   6      850.80      757.88    114.21 o 
  -4  -8   6      126.25       81.74     65.90 o 
  -3  -8   6      643.54      586.02    106.51 o 
  -2  -8   6      820.45      614.70    108.16 o 
  -1  -8   6     2350.99     2418.52    162.36 o 
   0  -8   6     1598.34     1503.90    138.85 o 
   1  -8   6     3277.01     3112.71    181.45 o 
   2  -8   6       88.06       66.31     60.97 o 
   3  -8   6      280.65      297.75     85.89 o 
   4  -8   6      689.05      840.32    122.16 o 
   5  -8   6       12.25       79.34     59.82 o 
   6  -8   6     1279.05     1361.94    144.01 o 
   7  -8   6      152.72      186.46     97.38 o 
   8  -8   6      109.93      204.48     78.55 o 
   9  -8   6     1053.39      967.12    195.97 o 
  10  -8   6       33.08      127.55     76.53 o 
 -12  -7   6       34.69      176.94     89.08 o 
 -11  -7   6     1248.89      936.14    196.58 o 
 -10  -7   6      733.78      655.14    159.74 o 
  -9  -7   6      243.06      211.16     99.20 o 
  -8  -7   6      726.11      483.46    146.37 o 
  -7  -7   6     1378.18     1558.29    141.14 o 
  -6  -7   6      772.01      798.80    114.52 o 
  -5  -7   6      592.05      468.06     93.99 o 
  -4  -7   6      511.92      504.08     96.34 o 
  -3  -7   6     2267.92     2168.85    148.04 o 
  -2  -7   6       63.06      115.60     62.80 o 
  -1  -7   6      777.31      786.05    107.93 o 
   0  -7   6     1361.48     1232.79    126.53 o 
   1  -7   6      452.30      443.55     89.62 o 
   2  -7   6     5862.48     5628.44    312.69 o 
   3  -7   6        4.84       46.42     51.37 o 
   4  -7   6     1254.83     1457.60    139.72 o 
   5  -7   6        1.51       32.81     49.08 o 
   6  -7   6      234.07      274.16     75.36 o 
   7  -7   6     2201.85     1987.89    221.48 o 
   8  -7   6     1154.09     1302.99    214.80 o 
   9  -7   6       51.56      120.66     65.59 o 
  10  -7   6      740.30      681.26    165.61 o 
  11  -7   6       35.27       99.81     69.04 o 
 -12  -6   6     1399.51     1660.93    264.61 o 
 -11  -6   6       55.17      120.86     90.50 o 
 -10  -6   6     1057.75     1035.14    205.89 o 
  -9  -6   6      863.55      692.39    169.45 o 
  -8  -6   6      151.09       73.69     88.47 o 
  -7  -6   6      109.10      115.69     60.88 o 
  -6  -6   6      453.06      510.92     94.38 o 
  -5  -6   6      782.31      703.35    103.24 o 
  -4  -6   6     2538.80     2470.51    228.97 o 
  -3  -6   6       12.16       19.45     43.63 o 
  -2  -6   6     8343.94     8031.03    247.66 o 
  -1  -6   6      213.83      209.90     62.81 o 
   0  -6   6      538.42      691.63     95.28 o 
   1  -6   6      306.56      393.04     78.95 o 
   2  -6   6      164.97      212.70     63.28 o 
   3  -6   6      333.82      371.84     78.43 o 
   4  -6   6     3248.66     3063.16    336.27 o 
   5  -6   6     1223.97     1309.80    128.89 o 
   6  -6   6     1399.15     1394.02    124.24 o 
   7  -6   6      323.26      356.94     81.17 o 
   8  -6   6      897.74      922.38    181.40 o 
   9  -6   6      174.71      228.97     90.50 o 
  10  -6   6        0.28       53.25     68.23 o 
  11  -6   6      874.92      869.94    181.40 o 
 -13  -5   6      193.73      364.62    252.16 o 
 -12  -5   6       22.61      102.81     58.51 o 
 -11  -5   6      121.94      216.72     60.46 o 
 -10  -5   6      929.61     1175.64    141.37 o 
  -9  -5   6      461.71      578.01    109.22 o 
  -8  -5   6      176.96      178.49     63.99 o 
  -7  -5   6     1806.80     1648.25    130.95 o 
  -6  -5   6      246.54      240.11     52.51 o 
  -5  -5   6      398.50      482.44     62.35 o 
  -4  -5   6     1863.16     1727.37     85.04 o 
  -3  -5   6     2095.65     2048.27     92.54 o 
  -2  -5   6     3367.42     3184.20    108.47 o 
  -1  -5   6    10023.60     9610.05    262.07 o 
   0  -5   6      848.53      777.93     51.71 o 
   1  -5   6     6034.47     5689.47    134.09 o 
   2  -5   6     1591.33     1530.58     76.14 o 
   3  -5   6       75.94      100.78     46.66 o 
   4  -5   6     3009.22     2772.15    148.07 o 
   5  -5   6      775.90     1011.35     87.00 o 
   6  -5   6      393.72      389.68     65.85 o 
   7  -5   6      589.41      670.18     86.21 o 
   8  -5   6      234.23      286.79     72.99 o 
   9  -5   6     2936.86     2739.10    172.49 o 
  10  -5   6      274.91      252.11     67.61 o 
  11  -5   6       12.58       43.78     85.54 o 
  12  -5   6      340.27      342.15    106.49 o 
 -13  -4   6      462.22      534.69    103.39 o 
 -12  -4   6       26.23      107.95     66.10 o 
 -11  -4   6      140.45      132.33     57.76 o 
 -10  -4   6       54.01      109.98     69.44 o 
  -9  -4   6      293.79      269.52     76.00 o 
  -8  -4   6      636.07      613.06     99.89 o 
  -7  -4   6     2119.71     2154.00    143.54 o 
  -6  -4   6     2027.49     1968.64    100.23 o 
  -5  -4   6     2680.53     2425.66    143.81 o 
  -4  -4   6      169.96      150.85     40.63 o 
  -3  -4   6     1145.42     1137.98     69.29 o 
  -2  -4   6        1.84        1.52     29.01 o 
  -1  -4   6       19.61       45.34     27.32 o 
   0  -4   6     1531.22     1472.15     70.15 o 
   1  -4   6    15264.20    15558.98    414.24 o 
   2  -4   6     1020.80      996.00     81.39 o 
   3  -4   6     5862.54     5713.52    171.43 o 
   4  -4   6      595.64      689.01     84.72 o 
   5  -4   6     4781.68     4814.29    147.49 o 
   6  -4   6      588.89      697.16     75.99 o 
   7  -4   6      259.71      289.08     59.71 o 
   8  -4   6        5.99       75.63     36.40 o 
   9  -4   6     2272.70     2244.90    177.35 o 
  10  -4   6     1389.96     1509.32    152.42 o 
  11  -4   6     3009.25     2700.32    179.41 o 
  12  -4   6      111.48      200.83     87.46 o 
  13  -4   6      193.11      151.23     73.90 o 
 -13  -3   6       34.05      185.28     59.70 o 
 -12  -3   6      790.53      805.70    126.72 o 
 -11  -3   6      196.14      274.15     76.64 o 
 -10  -3   6       26.45       69.78     52.77 o 
  -9  -3   6     2189.77     2288.83    164.22 o 
  -8  -3   6       10.17       15.09     50.39 o 
  -7  -3   6     4870.25     4678.16    305.30 o 
  -6  -3   6     1388.27     1237.60    112.50 o 
  -5  -3   6       23.46       21.73     31.05 o 
  -4  -3   6     2262.06     2095.38     95.54 o 
  -3  -3   6     1850.56     1629.40     81.49 o 
  -2  -3   6      416.16      396.45     52.14 o 
  -1  -3   6     2496.99     2426.76    130.83 o 
   0  -3   6       85.33      132.96     57.68 o 
   1  -3   6     1946.62     2008.06     83.64 o 
   2  -3   6     9504.26     9525.20    350.98 o 
   3  -3   6      811.28      921.05     65.22 o 
   4  -3   6      285.73      206.79     42.29 o 
   5  -3   6      119.47      173.99     44.03 o 
   6  -3   6     1338.63     1337.28     83.05 o 
   7  -3   6     1026.06     1104.98     89.95 o 
   8  -3   6      433.72      426.93     68.01 o 
   9  -3   6       47.99       37.66     50.53 o 
  10  -3   6     1380.07     1456.66    147.62 o 
  11  -3   6       37.08       46.37     47.23 o 
  12  -3   6     1203.30     1389.64    235.66 o 
  13  -3   6       16.84       87.05     74.71 o 
 -13  -2   6      362.99      418.42     89.10 o 
 -12  -2   6      250.36      276.89     73.59 o 
 -11  -2   6     1146.74     1377.69    166.34 o 
 -10  -2   6      528.06      591.55    107.24 o 
  -9  -2   6      102.21       92.26     55.94 o 
  -8  -2   6     5009.46     4656.66    296.29 o 
  -7  -2   6     1016.77     1267.90    129.54 o 
  -6  -2   6     5567.13     5817.28    215.89 o 
  -5  -2   6     4627.55     4475.07    148.49 o 
  -4  -2   6      161.06       83.17     36.70 o 
  -3  -2   6     2655.79     2625.52     97.77 o 
  -2  -2   6     7764.63     7567.85    175.45 o 
  -1  -2   6     1441.12     1431.18     85.65 o 
   0  -2   6    10845.84    10124.40    326.04 o 
   1  -2   6      482.27      473.37     52.37 o 
   2  -2   6       20.51       45.51     34.95 o 
   3  -2   6      586.60      839.92     63.49 o 
   4  -2   6      265.56      272.39     45.51 o 
   5  -2   6     4667.05     4363.97    128.11 o 
   6  -2   6     1776.84     1806.83     90.56 o 
   7  -2   6     1045.14     1033.04     80.54 o 
   8  -2   6     2708.73     2532.67    116.75 o 
   9  -2   6      189.46      204.49     70.47 o 
  10  -2   6      453.32      457.10     92.78 o 
  11  -2   6     1373.88     1415.68    148.82 o 
  12  -2   6      287.20      468.88    139.90 o 
  13  -2   6      342.87      404.30    128.96 o 
  14  -2   6      135.30      188.08     80.58 o 
 -13  -1   6      207.72      330.61    113.98 o 
 -12  -1   6      321.55      310.01     81.03 o 
 -11  -1   6      143.38      232.10     72.73 o 
 -10  -1   6      143.95      200.40    118.03 o 
  -9  -1   6      513.77      457.89    101.00 o 
  -8  -1   6       50.96       12.89     55.98 o 
  -7  -1   6     4165.71     3910.06    192.57 o 
  -6  -1   6      464.41      510.89     92.02 o 
  -5  -1   6       30.29       54.53     26.29 o 
  -4  -1   6     5260.90     4829.98    126.18 o 
  -3  -1   6     1537.50     1482.26     77.15 o 
  -2  -1   6     1901.68     1945.73     83.39 o 
  -1  -1   6      980.76     1033.19     59.98 o 
   0  -1   6       39.74       25.37     26.64 o 
   1  -1   6     2391.34     2205.90     76.35 o 
   2  -1   6      593.34      470.27     46.53 o 
   3  -1   6     8427.64     8092.79    146.33 o 
   4  -1   6      810.84      912.51     63.77 o 
   5  -1   6      248.40      324.24     47.85 o 
   6  -1   6     1446.67     1480.64     80.04 o 
   7  -1   6     2891.52     2932.71    114.67 o 
   8  -1   6     1425.56     1378.85     87.96 o 
   9  -1   6     4369.12     4449.41    153.08 o 
  10  -1   6      135.07      142.97     59.57 o 
  11  -1   6      175.55      274.93    122.08 o 
  12  -1   6      394.33      282.02    114.99 o 
  13  -1   6       33.87      143.54     71.26 o 
  14  -1   6      442.40      499.25    137.06 o 
 -12   0   6      131.34      186.45     65.68 o 
 -11   0   6     2142.05     2024.30    168.02 o 
 -10   0   6        7.18       64.55     52.74 o 
  -9   0   6      160.24      154.74     67.49 o 
  -8   0   6      521.46      536.78    106.29 o 
  -7   0   6      910.82      899.74    119.97 o 
  -6   0   6     5270.22     5605.58    217.95 o 
  -5   0   6     1763.83     1767.28    119.27 o 
  -4   0   6      382.48      414.52     48.44 o 
  -3   0   6      921.52      913.23     63.98 o 
  -2   0   6      670.52      741.08     59.30 o 
  -1   0   6     5108.17     5122.74    289.06 o 
   0   0   6     3440.96     3123.39     86.88 o 
   1   0   6       87.57       96.09     27.32 o 
   2   0   6      451.59      473.89     38.56 o 
   3   0   6      855.33      776.27     49.59 o 
   4   0   6        4.66       38.31     30.63 o 
   5   0   6     7274.81     6870.65    143.26 o 
   6   0   6      426.00      544.02     55.98 o 
   7   0   6     4408.56     4495.99    155.92 o 
   8   0   6      135.92      158.82     43.26 o 
   9   0   6       21.58       20.82     35.10 o 
  10   0   6     2094.33     1877.10    220.37 o 
  11   0   6        1.62       43.93     75.52 o 
  12   0   6     1096.92     1230.11    220.27 o 
  13   0   6      401.03      469.08    137.47 o 
  14   0   6      106.57      199.82     93.74 o 
 -12   1   6      273.21      257.86    109.22 o 
 -11   1   6       19.90       52.79     45.81 o 
 -10   1   6     1829.04     1873.72    169.31 o 
  -9   1   6     1238.41     1321.26    153.24 o 
  -8   1   6     1262.83     1122.86    137.61 o 
  -7   1   6       30.18       90.05     58.64 o 
  -6   1   6      252.54      243.66     76.87 o 
  -5   1   6     1260.20     1295.86    114.40 o 
  -4   1   6     3679.33     3804.06    132.76 o 
  -3   1   6      739.61      762.97     57.80 o 
  -2   1   6      537.15      549.22     55.31 o 
  -1   1   6      521.64      563.46     50.41 o 
   0   1   6     1612.17     1523.50     83.75 o 
   1   1   6     5978.54     5653.27    174.07 o 
   2   1   6     4557.28     4868.28    195.06 o 
   3   1   6    25420.76    26907.79    391.75 o 
   4   1   6      358.39      454.24     40.96 o 
   5   1   6     2672.32     3095.75     92.33 o 
   6   1   6     1739.87     1807.77     80.12 o 
   7   1   6      318.16      399.40     52.61 o 
   8   1   6     8765.71     8722.81    192.13 o 
   9   1   6     2432.50     2338.60    110.06 o 
  10   1   6      651.36      822.72    107.91 o 
  11   1   6      458.84      440.94    150.02 o 
  12   1   6      153.52      142.12     93.74 o 
  13   1   6      399.56      515.65    148.40 o 
  14   1   6     1483.10     1280.52    246.99 o 
 -12   2   6      519.61      601.00    110.00 o 
 -11   2   6     1441.45     1409.80    178.36 o 
 -10   2   6       31.97       50.05     46.96 o 
  -9   2   6     1172.68     1040.83    143.15 o 
  -8   2   6      805.97      758.09    123.03 o 
  -7   2   6      130.93      120.28     68.10 o 
  -6   2   6     2666.00     2448.71    157.72 o 
  -5   2   6      266.31      294.22     71.79 o 
  -4   2   6     1651.66     1644.63    114.51 o 
  -3   2   6      428.52      416.44     46.72 o 
  -2   2   6      153.95      130.47     39.41 o 
  -1   2   6     1373.73     1631.37     73.02 o 
   0   2   6      186.49      226.99     36.80 o 
   1   2   6      356.31      409.55     38.35 o 
   2   2   6     1653.11     1495.65     89.47 o 
   3   2   6      679.59      730.45     76.03 o 
   4   2   6     7246.83     7495.23    197.83 o 
   5   2   6     1968.25     1861.92     69.04 o 
   6   2   6      260.29      325.45     44.08 o 
   7   2   6     2113.39     1937.00    106.10 o 
   8   2   6     1585.67     1726.20     86.93 o 
   9   2   6      326.85      373.88     57.10 o 
  10   2   6     4831.53     4649.14    424.24 o 
  11   2   6        4.20      -40.09     86.25 o 
  12   2   6     2247.83     1897.80    264.61 o 
  13   2   6      245.93      231.40    114.18 o 
  14   2   6       31.85      131.80    101.63 o 
  15   2   6      580.06      462.20    142.12 o 
 -11   3   6      289.74      318.66     82.09 o 
 -10   3   6      352.97      378.27     88.58 o 
  -9   3   6      407.49      519.96    108.54 o 
  -8   3   6     1998.55     1955.07    160.49 o 
  -7   3   6     1314.83     1442.14    153.41 o 
  -6   3   6       13.73        7.44     53.78 o 
  -5   3   6      362.86      230.20     69.04 o 
  -4   3   6     1201.50     1336.89    109.19 o 
  -3   3   6     3812.28     4085.31    273.53 o 
  -2   3   6       72.70       84.05     33.65 o 
  -1   3   6       57.43       79.75     35.92 o 
   0   3   6     1262.98     1146.94     95.52 o 
   1   3   6        1.74       -1.10     25.25 o 
   2   3   6     6754.26     7051.46    331.60 o 
   3   3   6     6321.60     6717.11    342.75 o 
   4   3   6     2263.79     2278.27    119.43 o 
   5   3   6     1238.43     1218.04     58.02 o 
   6   3   6        1.18        4.44     24.76 o 
   7   3   6      252.49      215.98     46.92 o 
   8   3   6      300.98      271.84     47.56 o 
   9   3   6     3485.98     3372.68    126.17 o 
  10   3   6      748.27      837.94    108.59 o 
  11   3   6      210.74      340.73    138.07 o 
  12   3   6      114.11      151.64    102.04 o 
  13   3   6      240.64      306.72    128.96 o 
  14   3   6      140.12       89.48     95.36 o 
  15   3   6        0.83       11.94     86.04 o 
 -11   4   6      629.41      597.47    111.92 o 
 -10   4   6      371.87      378.61     88.42 o 
  -9   4   6      368.99      344.09     92.58 o 
  -8   4   6        0.10       -6.10     47.57 o 
  -7   4   6      305.40      292.72     85.96 o 
  -6   4   6     2055.03     2059.45    154.22 o 
  -5   4   6      215.27      186.78     72.86 o 
  -4   4   6     2586.71     2485.12    145.67 o 
  -3   4   6     3646.45     3696.91    110.30 o 
  -2   4   6    12150.46    13144.36    664.60 o 
  -1   4   6     2144.75     2177.67     90.59 o 
   0   4   6     4934.32     4663.01    178.35 o 
   1   4   6     4021.18     3546.46    174.77 o 
   2   4   6     5207.80     4886.23    200.75 o 
   3   4   6      192.91      227.63     36.57 o 
   4   4   6     7347.85     7945.80    167.75 o 
   5   4   6     1104.60     1175.26     58.62 o 
   6   4   6     1110.85     1096.55     63.21 o 
   7   4   6      567.35      497.99     53.49 o 
   8   4   6     1996.69     1847.37    101.32 o 
   9   4   6       27.77       27.53     45.12 o 
  10   4   6     2375.19     2272.32    154.27 o 
  11   4   6       77.16      154.05     58.78 o 
  12   4   6      658.17      591.16    169.66 o 
  13   4   6      354.15      301.86    131.80 o 
  14   4   6      194.19      216.42    107.30 o 
  15   4   6      526.70      515.45    161.76 o 
 -10   5   6      218.82      270.19     73.83 o 
  -9   5   6       13.18       59.41     47.96 o 
  -8   5   6     1573.72     1503.78    165.28 o 
  -7   5   6      960.65      898.99    132.42 o 
  -6   5   6      706.62      745.64    119.05 o 
  -5   5   6       88.14       59.56     61.66 o 
  -4   5   6      512.02      565.05     95.64 o 
  -3   5   6      399.72      430.41     82.35 o 
  -2   5   6     9971.48     9920.08    273.02 o 
  -1   5   6     1049.12     1082.62     68.78 o 
   0   5   6    11445.78    11256.23    729.34 o 
   1   5   6      899.06      939.74     63.77 o 
   2   5   6     1762.92     1875.03     80.37 o 
   3   5   6     2411.76     2313.07     85.50 o 
   4   5   6      292.67      327.17     42.66 o 
   5   5   6     1462.21     1391.25     66.70 o 
   6   5   6     4952.83     4826.41    123.19 o 
   7   5   6      526.47      565.07     85.67 o 
   8   5   6     5290.37     5102.19    145.21 o 
   9   5   6      186.44      182.82     83.21 o 
  10   5   6     1980.43     1858.61    131.33 o 
  11   5   6      624.40      771.13    105.31 o 
  12   5   6       11.21      108.72     94.95 o 
  13   5   6       87.12      113.37     92.93 o 
  14   5   6        8.93      137.47    103.86 o 
  15   5   6      454.69      611.00    173.70 o 
 -10   6   6      162.33      133.86     56.35 o 
  -9   6   6       60.32      114.43     52.54 o 
  -8   6   6       51.53       39.48     48.15 o 
  -7   6   6      728.31      548.62    107.79 o 
  -6   6   6     2150.65     2117.06    159.39 o 
  -5   6   6     2602.41     2604.24    169.26 o 
  -4   6   6      616.30      478.68     96.37 o 
  -3   6   6     1367.65     1299.78    118.40 o 
  -2   6   6      179.48      187.28     48.77 o 
  -1   6   6     1408.71     1424.66     80.01 o 
   0   6   6      870.30      991.15     71.21 o 
   1   6   6    10537.66     9750.44    636.11 o 
   2   6   6     1369.98     1352.84     72.35 o 
   3   6   6      567.31      599.86     56.60 o 
   4   6   6     4304.99     4444.86    147.45 o 
   5   6   6     1003.56      979.86     63.17 o 
   6   6   6     1648.95     1618.84     77.58 o 
   7   6   6     2547.21     2473.00     98.99 o 
   8   6   6      351.91      496.84     59.57 o 
   9   6   6      374.45      303.11     76.80 o 
  10   6   6     1005.61      854.13    109.00 o 
  11   6   6     1465.38     1476.26    130.41 o 
  12   6   6       47.27       89.08     81.79 o 
  13   6   6     1043.35      899.90    193.75 o 
  14   6   6      419.25      424.54    138.07 o 
  15   6   6      175.63      275.74    119.45 o 
 -10   7   6       33.38       33.20     60.13 o 
  -9   7   6      259.62      319.62     78.89 o 
  -8   7   6      405.53      459.50     97.91 o 
  -7   7   6      118.73      127.86     61.42 o 
  -6   7   6      756.43      592.10    111.30 o 
  -5   7   6      116.42       87.54     60.90 o 
  -4   7   6      291.98      263.00     81.02 o 
  -3   7   6     2517.70     2487.74    155.06 o 
  -2   7   6      159.21      173.66     63.59 o 
  -1   7   6     3049.48     3090.44    163.15 o 
   0   7   6      535.26      629.72     70.31 o 
   1   7   6       49.97      106.93     33.80 o 
   2   7   6     1340.51     1421.56    134.15 o 
   3   7   6     2799.12     2454.98    107.26 o 
   4   7   6     2745.13     2649.92    100.27 o 
   5   7   6     4164.57     3958.63    122.31 o 
   6   7   6     1105.78     1178.34     75.07 o 
   7   7   6     2744.28     2511.61    120.59 o 
   8   7   6     1029.51      970.76     74.80 o 
   9   7   6       93.36       96.10     56.87 o 
  10   7   6      600.10      597.90     98.20 o 
  11   7   6       53.44       91.75     52.73 o 
  12   7   6     1538.69     1545.12    171.48 o 
  13   7   6     2364.60     2262.01    239.70 o 
  14   7   6       11.04       84.42     80.98 o 
  15   7   6     1162.38     1081.71    218.45 o 
  -9   8   6       90.60      208.73     94.34 o 
  -8   8   6      474.54      493.31     97.40 o 
  -7   8   6      373.80      474.62     92.68 o 
  -6   8   6       35.36      106.11     52.63 o 
  -5   8   6     2179.76     1936.90    151.69 o 
  -4   8   6     1125.44      957.22    127.00 o 
  -3   8   6      288.53      309.63     80.10 o 
  -2   8   6     1063.55     1119.60     90.55 o 
  -1   8   6     2120.77     2284.09    139.48 o 
   0   8   6     1406.61     1486.97     89.76 o 
   1   8   6     2799.35     2708.73    179.54 o 
   2   8   6     2498.09     2503.54    186.96 o 
   3   8   6      758.68      822.80     70.58 o 
   4   8   6      522.23      585.16     63.44 o 
   5   8   6      633.09      695.43     66.59 o 
   6   8   6     1450.24     1406.59     82.75 o 
   7   8   6       73.56      125.55     38.10 o 
   8   8   6     3409.77     3129.48    188.08 o 
   9   8   6     1034.80      858.91    110.94 o 
  10   8   6       43.17       89.28     46.95 o 
  11   8   6     1416.14     1364.42    127.82 o 
  12   8   6      592.85      620.96     98.38 o 
  13   8   6      239.42      337.08    111.96 o 
  14   8   6     1299.29     1216.95    215.61 o 
  15   8   6      422.30      441.15    121.88 o 
  -8   9   6      427.73      534.06    142.12 o 
  -7   9   6      289.60      357.56     79.16 o 
  -6   9   6      547.24      644.29    108.98 o 
  -5   9   6       66.57       92.17     50.89 o 
  -4   9   6      943.05      934.13    126.84 o 
  -3   9   6     1403.80     1189.16    137.16 o 
  -2   9   6       25.92       51.97     55.73 o 
  -1   9   6     2165.31     2163.04    113.87 o 
   0   9   6      350.24      395.89     79.30 o 
   1   9   6      542.73      492.44     68.12 o 
   2   9   6     1641.51     1613.51     90.23 o 
   3   9   6      169.43      162.06     39.65 o 
   4   9   6     2107.39     1923.00    107.25 o 
   5   9   6      196.94      207.39     46.96 o 
   6   9   6       15.79       36.95     32.10 o 
   7   9   6      233.19      274.45     54.27 o 
   8   9   6      231.67      248.83     70.33 o 
   9   9   6     1041.84     1126.77    125.19 o 
  10   9   6     1889.35     1632.43    128.89 o 
  11   9   6       14.83       91.41     53.47 o 
  12   9   6      392.31      438.24     85.02 o 
  13   9   6       36.68      115.40     76.93 o 
  14   9   6       83.20      207.11     80.58 o 
  -7  10   6      272.89      423.53    112.97 o 
  -6  10   6        3.99       59.32     68.63 o 
  -5  10   6      843.48      823.78    180.99 o 
  -4  10   6      565.20      508.77    141.72 o 
  -3  10   6      399.88      560.59    140.30 o 
  -2  10   6      726.75      903.14    177.15 o 
  -1  10   6      156.01      154.89     63.21 o 
   0  10   6     1276.07     1349.98    133.96 o 
   1  10   6      881.83      902.96    126.33 o 
   2  10   6      123.04      134.56     57.67 o 
   3  10   6      975.36      907.00    109.63 o 
   4  10   6      182.55      211.77     66.33 o 
   5  10   6      586.86      603.67     95.57 o 
   6  10   6       31.41      102.94     49.59 o 
   7  10   6      435.00      566.02     89.72 o 
   8  10   6     1488.34     1489.04    208.32 o 
   9  10   6       14.00       53.65     69.64 o 
  10  10   6      120.70      145.77     77.13 o 
  11  10   6      368.33      426.37    120.05 o 
  12  10   6       11.44       98.19     61.75 o 
  13  10   6      837.01      934.93    166.01 o 
  -6  11   6      136.66      218.24     88.67 o 
  -5  11   6        2.26       90.09     66.61 o 
  -4  11   6      156.13      181.60     80.58 o 
  -3  11   6      635.58      870.75    181.40 o 
  -2  11   6      142.35      111.55     75.72 o 
  -1  11   6      508.36      626.16     96.61 o 
   0  11   6       24.45      104.50     55.40 o 
   1  11   6      592.47      617.84    103.94 o 
   2  11   6      909.48      832.55    114.81 o 
   3  11   6       12.24       30.37     53.04 o 
   4  11   6      187.47      227.58     64.11 o 
   5  11   6      819.29      935.76    115.63 o 
   6  11   6     2385.43     2287.50    149.04 o 
   7  11   6      679.89      678.02    161.36 o 
   8  11   6       33.54       75.92     63.57 o 
   9  11   6     1032.78     1268.57    202.25 o 
  10  11   6       28.78        0.00     44.94 o 
  11  11   6      215.87      332.43     88.67 o 
  12  11   6      630.47      642.38    139.49 o 
  13  11   6      125.90      244.36     84.83 o 
  -5  12   6      234.15      191.72     83.21 o 
  -4  12   6      149.87      348.62    107.10 o 
  -3  12   6      236.97      304.29    108.92 o 
  -2  12   6      128.19      136.86     69.04 o 
  -1  12   6      130.74       93.94     67.62 o 
   0  12   6     1001.33     1059.75    133.13 o 
   1  12   6       18.36       18.98     44.98 o 
   2  12   6      230.25      301.20     79.43 o 
   3  12   6      888.17     1140.94    131.80 o 
   4  12   6      662.46      833.39    118.96 o 
   5  12   6     1563.19     1411.50    129.95 o 
   6  12   6      113.34       96.37     52.84 o 
   7  12   6      540.91      522.73    145.16 o 
   8  12   6      767.30      815.48    183.42 o 
   9  12   6      166.67      306.11    103.66 o 
  10  12   6      497.29      538.73    144.35 o 
  11  12   6      735.33      784.51    169.25 o 
  13  12   6      709.20      998.50    214.40 o 
  -4  13   6      425.41      553.10    143.94 o 
  -3  13   6        0.07      -36.04     52.44 o 
  -2  13   6      840.80      856.17    181.40 o 
  -1  13   6      353.63      306.11    103.45 o 
   0  13   6       23.03       86.45     54.46 o 
   1  13   6      357.86      363.10     81.17 o 
   2  13   6      653.06      865.64    123.35 o 
   3  13   6      381.49      442.06     86.76 o 
   4  13   6     1478.27     1539.89    209.13 o 
   5  13   6      367.92      298.84     67.76 o 
   6  13   6      824.33      612.22    163.18 o 
   7  13   6      240.32      373.32    136.45 o 
   8  13   6      335.39      328.18    137.87 o 
   9  13   6      534.94      530.23    164.59 o 
  10  13   6      161.10      296.80    136.05 o 
  11  13   6      870.20      977.44    208.53 o 
  12  13   6      325.91      384.05    134.23 o 
  13  13   6       45.95      205.69     96.37 o 
  -2  14   6       94.76      153.66     64.38 o 
  -1  14   6      304.53      360.97    112.36 o 
   0  14   6      969.54     1254.40    214.40 o 
   1  14   6        0.06       -3.13     45.16 o 
   2  14   6      814.34      757.80    116.23 o 
   3  14   6       62.64      116.89     47.00 o 
   4  14   6       63.14       90.07     50.77 o 
   5  14   6     1405.94     1381.67    136.74 o 
   6  14   6      169.56      222.50    110.34 o 
   7  14   6      446.97      391.54    140.71 o 
   8  14   6       50.54       13.77     74.50 o 
   9  14   6        7.91       38.06     80.58 o 
  10  14   6      210.87      304.69    132.61 o 
  11  14   6      122.95      168.44    101.83 o 
  12  14   6      108.19      133.82     83.61 o 
  -1  15   6       79.37      220.47     92.52 o 
   0  15   6     1289.66     1643.52    194.56 o 
   1  15   6      105.85      174.35     80.37 o 
   2  15   6       10.54      123.68     51.75 o 
   3  15   6      236.88      202.57     70.16 o 
   4  15   6      100.48       97.80     52.92 o 
   5  15   6      107.71      136.05    105.07 o 
   6  15   6      361.02      451.47    149.61 o 
   7  15   6       21.42       88.27    100.21 o 
   8  15   6      269.34      391.95    133.82 o 
   9  15   6      192.60      231.81    108.72 o 
  10  15   6        0.44      113.17     80.17 o 
   2  16   6      606.96      898.40    120.73 o 
   3  16   6        4.57      -46.16     67.01 o 
   4  16   6      381.85      434.46    133.82 o 
   5  16   6        6.94       48.59     96.98 o 
  -8 -13   7      651.43      718.10    154.47 o 
  -7 -13   7       65.12      100.21     79.77 o 
  -6 -13   7      516.55      592.92    105.63 o 
  -5 -13   7      169.93      169.83     65.25 o 
  -4 -13   7       82.31      112.64     51.07 o 
  -3 -13   7      657.96      659.44    116.35 o 
  -2 -13   7      305.88      295.08     80.24 o 
  -1 -13   7      143.58      226.58     70.59 o 
   0 -13   7      708.86      830.07    129.22 o 
   1 -13   7       33.68      103.95     55.18 o 
   2 -13   7     1276.07     1356.95    167.49 o 
  -8 -12   7       30.57      100.62    128.25 o 
  -7 -12   7      198.16      286.84     70.85 o 
  -6 -12   7      244.88      273.17     67.32 o 
  -5 -12   7      204.69      190.53     80.58 o 
  -4 -12   7      853.58      727.59    123.20 o 
  -3 -12   7      255.50      318.45     82.92 o 
  -2 -12   7      718.18      731.77    125.01 o 
  -1 -12   7      125.20      144.90     64.18 o 
   0 -12   7      813.12      643.57    116.44 o 
   1 -12   7      509.43      539.71    107.49 o 
   2 -12   7      230.24      200.75     70.59 o 
   3 -12   7      800.91      862.25    130.63 o 
   4 -12   7       81.72      158.22     52.61 o 
   5 -12   7      433.20      708.79    162.77 o 
  -9 -11   7      281.29      273.51    105.07 o 
  -8 -11   7       44.70       35.49     45.41 o 
  -7 -11   7       22.75      127.62     57.48 o 
  -6 -11   7       80.57       96.22     91.10 o 
  -5 -11   7      736.40      861.94    133.31 o 
  -4 -11   7      586.47      607.04    122.28 o 
  -3 -11   7      903.39      822.44    131.22 o 
  -2 -11   7      666.74      579.69    112.52 o 
  -1 -11   7     1163.73      991.84    140.16 o 
   0 -11   7      452.55      456.05     95.99 o 
   1 -11   7     1112.55     1122.71    148.19 o 
   2 -11   7     1196.03     1170.15    188.69 o 
   3 -11   7      672.66      712.27    116.24 o 
   4 -11   7      279.25      349.34     77.45 o 
   5 -11   7      256.08      304.42     70.51 o 
   6 -11   7       22.25      134.02     78.75 o 
 -10 -10   7      334.68      228.57     88.47 o 
  -9 -10   7      129.34       78.55     62.96 o 
  -8 -10   7      190.19      212.24     59.77 o 
  -7 -10   7      235.09      175.88     69.56 o 
  -6 -10   7        2.29      104.39     56.14 o 
  -5 -10   7      728.87      747.35    123.90 o 
  -4 -10   7      371.91      294.32     90.01 o 
  -3 -10   7      156.37      151.44     75.42 o 
  -2 -10   7     2366.31     2392.07    180.08 o 
  -1 -10   7      319.33      277.01     87.34 o 
   0 -10   7     1883.18     1702.21    159.87 o 
   1 -10   7      726.98      656.62    116.38 o 
   2 -10   7       12.71       20.56     46.36 o 
   3 -10   7      857.94      955.43    134.97 o 
   4 -10   7     1311.58     1317.87    151.17 o 
   5 -10   7      581.64      671.31    111.23 o 
   6 -10   7      527.77      533.26    138.07 o 
   7 -10   7       90.37       78.75     71.26 o 
   8 -10   7      403.24      615.46    150.22 o 
 -11  -9   7      727.14      574.76    152.04 o 
 -10  -9   7       17.33       29.96     67.42 o 
  -9  -9   7      549.02      464.02    141.72 o 
  -8  -9   7      562.31      534.48    149.61 o 
  -7  -9   7      265.79      295.54     78.74 o 
  -6  -9   7     3169.85     3023.89    193.93 o 
  -5  -9   7     1157.62     1264.78    197.19 o 
  -4  -9   7     2984.33     3053.93    193.76 o 
  -3  -9   7      520.71      613.14    115.59 o 
  -2  -9   7      716.67      725.38    122.10 o 
  -1  -9   7      459.42      367.74     97.43 o 
   0  -9   7     1286.92     1433.56    154.77 o 
   1  -9   7       26.65       75.00     61.16 o 
   2  -9   7     1664.61     1700.53    163.90 o 
   3  -9   7       33.22       74.35     55.89 o 
   4  -9   7      133.63      128.50     66.91 o 
   5  -9   7      831.61      793.20    122.85 o 
   6  -9   7      166.99      212.82     62.11 o 
   7  -9   7      688.51      660.81    162.17 o 
   8  -9   7      388.95      559.78    143.74 o 
   9  -9   7       43.84      172.09     77.34 o 
 -10  -8   7     1315.77      764.46    171.28 o 
  -9  -8   7        1.97       45.55     61.34 o 
  -8  -8   7      372.22      409.97    131.80 o 
  -7  -8   7        7.62       56.60     56.61 o 
  -6  -8   7      694.49      745.11    118.93 o 
  -5  -8   7     2497.67     2430.39    170.26 o 
  -4  -8   7     1660.66     1527.28    153.02 o 
  -3  -8   7      457.76      416.10     95.31 o 
  -2  -8   7      825.68      750.99    119.80 o 
  -1  -8   7      795.97      822.94    120.46 o 
   0  -8   7      386.14      469.98     98.63 o 
   1  -8   7       99.84       89.91     64.98 o 
   2  -8   7       33.01       26.36     57.44 o 
   3  -8   7     1224.73     1213.27    138.57 o 
   4  -8   7      390.03      364.98     86.56 o 
   5  -8   7      938.11     1030.45    131.27 o 
   6  -8   7      182.54      272.81    106.49 o 
   7  -8   7      298.75      300.44    101.02 o 
   8  -8   7      197.11      305.10    108.11 o 
   9  -8   7      166.02      273.72     91.51 o 
  10  -8   7       56.56       81.99     65.19 o 
 -12  -7   7      104.64      141.51     70.45 o 
 -11  -7   7      761.13      774.18    186.86 o 
 -10  -7   7       31.94       90.09     66.20 o 
  -9  -7   7     1946.94     1635.42    247.20 o 
  -8  -7   7        0.00       29.15     63.77 o 
  -7  -7   7      696.36      572.39    100.44 o 
  -6  -7   7      241.74      242.68     78.14 o 
  -5  -7   7      179.61      295.19     85.23 o 
  -4  -7   7     2596.59     2388.70    159.67 o 
  -3  -7   7     1114.48     1299.07    134.74 o 
  -2  -7   7     1432.60     1542.50    136.01 o 
  -1  -7   7     1354.78     1257.15    132.25 o 
   0  -7   7      326.33      294.72     83.01 o 
   1  -7   7     2331.99     2133.17    148.08 o 
   2  -7   7      494.14      536.23    100.19 o 
   3  -7   7     1462.87     1539.73    138.03 o 
   4  -7   7        7.89       22.73     53.39 o 
   5  -7   7       49.18       98.00     55.63 o 
   6  -7   7      239.04      209.33     68.02 o 
   7  -7   7     1282.79     1379.74    144.21 o 
   8  -7   7      459.97      545.81    145.77 o 
   9  -7   7     1139.93     1358.06    216.42 o 
  10  -7   7       31.62      114.79     66.40 o 
 -12  -6   7       24.47      212.98     94.95 o 
 -11  -6   7      827.68      833.50    195.77 o 
 -10  -6   7       84.90      121.67     77.74 o 
  -9  -6   7       27.47       36.64     78.35 o 
  -8  -6   7      820.80      678.02    166.21 o 
  -7  -6   7      214.82      256.31    113.17 o 
  -6  -6   7     1949.33     1700.93    136.14 o 
  -5  -6   7     1975.37     1708.26    134.45 o 
  -4  -6   7      967.05      982.72    116.51 o 
  -3  -6   7     1520.01     1456.98    127.18 o 
  -2  -6   7      959.34      920.13    111.19 o 
  -1  -6   7      412.10      358.93     80.75 o 
   0  -6   7     1978.09     1886.19    138.78 o 
   1  -6   7      205.07      196.47     64.31 o 
   2  -6   7     2223.82     2098.14    137.21 o 
   3  -6   7     2109.37     1987.97    138.24 o 
   4  -6   7      167.28      298.61     80.66 o 
   5  -6   7     2469.25     2213.71    150.20 o 
   6  -6   7        0.20       40.82     48.11 o 
   7  -6   7      804.28      807.83    112.97 o 
   8  -6   7     2380.03     2398.87    231.81 o 
   9  -6   7        0.45      118.03     68.23 o 
  10  -6   7     1895.74     2035.26    219.05 o 
 -12  -5   7      166.24      137.87     88.27 o 
 -11  -5   7      179.97      272.41     70.03 o 
 -10  -5   7      245.50      287.41     69.26 o 
  -9  -5   7        7.64       38.24     78.25 o 
  -8  -5   7        3.70        2.06     43.61 o 
  -7  -5   7      147.65      127.04     58.40 o 
  -6  -5   7      593.56      674.66     76.51 o 
  -5  -5   7      118.22      138.33     46.63 o 
  -4  -5   7     6083.61     5841.73    159.70 o 
  -3  -5   7     1679.62     1731.75     86.84 o 
  -2  -5   7     6084.42     5838.88    145.45 o 
  -1  -5   7      573.28      592.78     51.65 o 
   0  -5   7      763.38      790.41     54.40 o 
   1  -5   7        3.49       60.31     28.27 o 
   2  -5   7     2634.73     2686.61    102.39 o 
   3  -5   7     3321.39     3322.44    119.83 o 
   4  -5   7     1650.40     1636.30     90.85 o 
   5  -5   7      563.86      616.92     72.79 o 
   6  -5   7     2644.29     2431.35    120.81 o 
   7  -5   7     1277.16     1328.02    105.78 o 
   8  -5   7     1025.14     1069.35     99.30 o 
   9  -5   7     1437.35     1461.10    135.80 o 
  10  -5   7       33.37       40.72     76.53 o 
  11  -5   7      301.25      373.73    109.53 o 
  12  -5   7      625.15      732.27    159.74 o 
 -13  -4   7      199.71      335.87     92.52 o 
 -12  -4   7       35.58       25.04    123.90 o 
 -11  -4   7      309.63      392.59     81.59 o 
 -10  -4   7      353.92      355.58     80.06 o 
  -9  -4   7     1747.14     1738.52    142.80 o 
  -8  -4   7      857.03      917.68    119.38 o 
  -7  -4   7      602.98      533.77     95.46 o 
  -6  -4   7     2351.97     2278.19    124.12 o 
  -5  -4   7      184.61      173.54     47.39 o 
  -4  -4   7     1493.95     1298.64     81.79 o 
  -3  -4   7     1037.68     1034.30     72.26 o 
  -2  -4   7      120.98      140.47     36.67 o 
  -1  -4   7     7489.71     6774.19    269.49 o 
   0  -4   7      175.50      181.15     37.27 o 
   1  -4   7     2521.10     2383.20     92.95 o 
   2  -4   7     2020.99     2351.30     94.52 o 
   3  -4   7     1982.99     1988.91     90.99 o 
   4  -4   7       37.30       67.76     32.65 o 
   5  -4   7     7957.57     7728.72    189.24 o 
   6  -4   7      179.07      191.35     49.25 o 
   7  -4   7     2037.26     1997.05    109.44 o 
   8  -4   7       57.92       47.92     40.89 o 
   9  -4   7     2315.10     2135.91    151.46 o 
  10  -4   7     1179.21     1122.20    198.00 o 
  11  -4   7        8.41       14.37     64.38 o 
  12  -4   7      127.74      313.40    112.16 o 
  13  -4   7      283.76      351.46    107.30 o 
 -13  -3   7      285.63      377.58    108.51 o 
 -12  -3   7        4.08       61.60     50.07 o 
 -11  -3   7        1.69       12.73     40.37 o 
 -10  -3   7      307.69      330.39     78.96 o 
  -9  -3   7     1430.33     1541.61    142.23 o 
  -8  -3   7     2492.83     2561.53    166.72 o 
  -7  -3   7     3092.31     2807.33    208.43 o 
  -6  -3   7      966.74     1081.53    117.32 o 
  -5  -3   7      714.60      677.21     69.84 o 
  -4  -3   7     3121.40     2958.88    111.95 o 
  -3  -3   7     1807.06     1860.77    106.13 o 
  -2  -3   7     2078.29     1760.66     84.26 o 
  -1  -3   7     2532.13     2428.56     98.71 o 
   0  -3   7     1866.04     1910.79     82.62 o 
   1  -3   7     9981.00     9934.23    253.09 o 
   2  -3   7      448.92      486.57     55.12 o 
   3  -3   7     2822.20     2507.86    111.20 o 
   4  -3   7       19.52       10.22     26.71 o 
   5  -3   7       11.63       35.39     31.90 o 
   6  -3   7     2203.41     2253.34    106.99 o 
   7  -3   7      132.72      128.28     44.43 o 
   8  -3   7     1903.49     1717.42    103.10 o 
   9  -3   7      985.38      926.32    130.28 o 
  10  -3   7     1696.44     2014.61    222.29 o 
  11  -3   7     1115.15      834.92    186.46 o 
  12  -3   7      162.00      146.98     94.14 o 
  13  -3   7      139.67      199.62    102.44 o 
 -12  -2   7      467.43      659.33    158.82 o 
 -11  -2   7     1630.83     1492.52    170.42 o 
 -10  -2   7        5.71       38.86     50.20 o 
  -9  -2   7      404.72      384.67     94.01 o 
  -8  -2   7      886.74      844.48    121.71 o 
  -7  -2   7     1015.08     1099.50    126.88 o 
  -6  -2   7     3924.25     4029.76    187.12 o 
  -5  -2   7      396.42      617.32     72.57 o 
  -4  -2   7       27.66       88.22     35.08 o 
  -3  -2   7      351.88      370.37     52.49 o 
  -2  -2   7     1147.78     1245.57     73.80 o 
  -1  -2   7     1473.98     1302.66     70.96 o 
   0  -2   7      271.08      298.80     48.58 o 
   1  -2   7      573.45      615.25     58.97 o 
   2  -2   7      108.33       74.05     35.49 o 
   3  -2   7     2664.50     2679.80     96.94 o 
   4  -2   7     1280.42     1121.30     70.79 o 
   5  -2   7     2853.85     2730.24    104.38 o 
   6  -2   7     5252.12     5156.46    149.14 o 
   7  -2   7      914.78     1038.48     84.35 o 
   8  -2   7       76.05      119.31     42.59 o 
   9  -2   7       42.30      107.84     40.89 o 
  10  -2   7     1665.22     1730.37    207.72 o 
  11  -2   7      202.48      243.96    121.07 o 
  12  -2   7      917.46      917.72    203.47 o 
  13  -2   7        1.45      131.19     92.93 o 
 -12  -1   7       92.99      154.15     57.62 o 
 -11  -1   7       43.32      158.11     60.46 o 
 -10  -1   7     2218.66     2130.86    165.45 o 
  -9  -1   7        9.97       43.91     48.76 o 
  -8  -1   7     1527.20     1597.64    157.19 o 
  -7  -1   7       81.53      149.35     68.30 o 
  -6  -1   7     1411.11     1478.51    123.60 o 
  -5  -1   7     2286.46     2204.30    135.68 o 
  -4  -1   7      327.06      377.53     62.19 o 
  -3  -1   7       36.54      118.07     38.39 o 
  -2  -1   7     2416.26     2240.43     90.79 o 
  -1  -1   7       24.24       70.68     39.60 o 
   0  -1   7     1317.68     1299.93     70.33 o 
   1  -1   7     1691.16     1604.46     74.75 o 
   2  -1   7     2565.37     2546.83     89.77 o 
   3  -1   7     7745.71     7943.53    150.61 o 
   4  -1   7       73.18       44.15     31.96 o 
   5  -1   7      524.76      675.48     58.13 o 
   6  -1   7     4841.75     4673.50    158.60 o 
   7  -1   7     2411.90     2447.40    154.57 o 
   8  -1   7     3874.73     3649.70    135.51 o 
   9  -1   7      213.33      294.45     57.18 o 
  10  -1   7      219.79      170.87    111.35 o 
  11  -1   7      193.06      172.90    109.12 o 
  12  -1   7       28.65      158.32     88.67 o 
  13  -1   7      786.71      778.84    181.40 o 
  14  -1   7      470.16      532.25    161.76 o 
 -12   0   7      410.55      563.04    124.61 o 
 -11   0   7      152.75      105.92     55.16 o 
 -10   0   7      324.70      393.69     89.05 o 
  -9   0   7     1061.26     1076.91    142.87 o 
  -8   0   7        2.65       29.83     48.80 o 
  -7   0   7     3905.80     3853.63    200.36 o 
  -6   0   7     3637.65     3486.30    180.78 o 
  -5   0   7      554.22      603.31     94.25 o 
  -4   0   7     2246.40     2326.20    101.31 o 
  -3   0   7      431.66      439.21     53.15 o 
  -2   0   7     1632.38     1389.91     74.63 o 
  -1   0   7     4584.80     4085.98    114.84 o 
   0   0   7       22.37        3.74     29.29 o 
   1   0   7     2995.60     2797.66     88.45 o 
   2   0   7      587.02      605.90     49.48 o 
   3   0   7      160.71      170.91     35.96 o 
   4   0   7     5047.39     4615.14    109.99 o 
   5   0   7     3074.25     2881.86     94.82 o 
   6   0   7     4006.98     4052.24    119.39 o 
   7   0   7     4204.54     4458.10    134.64 o 
   8   0   7     1151.36     1207.01     83.68 o 
   9   0   7     1854.83     1767.98    135.12 o 
  10   0   7        7.96      -33.00     76.93 o 
  11   0   7      142.48      115.80     90.70 o 
  12   0   7      130.20      102.44     85.64 o 
  13   0   7       10.98      131.39     91.10 o 
  14   0   7      692.62      688.75    176.54 o 
 -12   1   7      189.81      269.93     84.22 o 
 -11   1   7      404.37      375.52     89.23 o 
 -10   1   7      393.02      464.71     95.44 o 
  -9   1   7      762.15      853.82    132.97 o 
  -8   1   7     2687.78     2531.82    174.85 o 
  -7   1   7      203.22      262.18     82.60 o 
  -6   1   7     1539.54     1477.52    134.12 o 
  -5   1   7     2835.32     2735.69    322.81 o 
  -4   1   7      147.61      150.11     54.08 o 
  -3   1   7      289.94      373.69     47.18 o 
  -2   1   7     1018.70     1102.26     66.69 o 
  -1   1   7      526.66      622.47     58.79 o 
   0   1   7     3151.72     3005.90    174.73 o 
   1   1   7      762.17      795.78     55.05 o 
   2   1   7      989.38      811.03     47.94 o 
   3   1   7     3418.82     3303.51    138.41 o 
   4   1   7     6172.73     6131.09    190.49 o 
   5   1   7     1716.53     1846.53     70.40 o 
   6   1   7       37.09       57.00     30.04 o 
   7   1   7      707.51      806.38     69.59 o 
   8   1   7     5422.37     5360.13    151.69 o 
   9   1   7     1480.08     1369.12    121.46 o 
  10   1   7     1815.11     1682.37    128.60 o 
  11   1   7        0.46       63.98     87.66 o 
  12   1   7      123.91      262.18    110.34 o 
  13   1   7     1403.34     1559.70    255.29 o 
  14   1   7      160.34      329.19    117.42 o 
 -11   2   7       21.22       85.91     50.94 o 
 -10   2   7     1345.63     1280.10    219.16 o 
  -9   2   7      932.30      844.43    130.73 o 
  -8   2   7      319.04      295.56     81.41 o 
  -7   2   7      530.41      644.22    112.16 o 
  -6   2   7      899.64      987.78    124.36 o 
  -5   2   7     1497.71     1549.02    123.68 o 
  -4   2   7     3051.79     2905.55    152.76 o 
  -3   2   7       39.15      124.60     34.53 o 
  -2   2   7     7600.09     7123.69    151.42 o 
  -1   2   7       15.34       32.28     32.61 o 
   0   2   7     1451.92     1562.05     71.83 o 
   1   2   7    10783.36    10968.43    573.17 o 
   2   2   7      106.39      161.54     59.67 o 
   3   2   7     8459.91     9136.53    222.48 o 
   4   2   7     2510.42     2216.34    122.07 o 
   5   2   7      809.35      934.89     96.79 o 
   6   2   7     9928.12     9446.64    270.91 o 
   7   2   7        2.71       30.61     22.22 o 
   8   2   7      682.50      848.02    101.49 o 
   9   2   7      592.34      590.31     94.39 o 
  10   2   7     1015.23      929.89    115.66 o 
  11   2   7     2527.64     2502.93    252.86 o 
  12   2   7      205.00      230.59    116.21 o 
  13   2   7        6.32       18.63     72.07 o 
  14   2   7     1061.75     1097.70    218.24 o 
  15   2   7       48.68      127.14     73.09 o 
 -11   3   7      271.59      269.98     82.11 o 
 -10   3   7      828.06      787.74    133.28 o 
  -9   3   7      439.74      546.83    107.02 o 
  -8   3   7     2980.95     2779.47    188.02 o 
  -7   3   7     2875.64     2565.61    176.88 o 
  -6   3   7        8.93       22.73     58.47 o 
  -5   3   7      767.67      904.82    115.49 o 
  -4   3   7      361.40      424.08     85.00 o 
  -3   3   7      411.50      509.94     48.34 o 
  -2   3   7     2618.96     2754.01     98.12 o 
  -1   3   7      632.06      590.03     67.46 o 
   0   3   7     5418.83     5296.37    338.52 o 
   1   3   7     2268.90     2219.41     91.02 o 
   2   3   7    13939.42    14665.31    458.67 o 
   3   3   7     3532.88     3512.91    145.73 o 
   4   3   7     6899.46     7086.44    205.49 o 
   5   3   7     2393.63     2291.87    127.77 o 
   6   3   7      168.88      218.35     30.28 o 
   7   3   7      726.27      719.52     92.18 o 
   8   3   7     5600.96     5398.55    389.62 o 
   9   3   7     3464.25     3273.54    170.65 o 
  10   3   7     2335.14     2294.63    148.48 o 
  11   3   7       11.64       11.61     41.59 o 
  12   3   7       15.92       22.88     85.44 o 
  13   3   7      398.64      389.72    137.87 o 
  14   3   7        7.72      112.56     95.96 o 
  15   3   7     1042.12     1053.77    224.72 o 
 -11   4   7        1.13       51.83     57.29 o 
 -10   4   7      259.84      249.82     75.48 o 
  -9   4   7       26.47       72.65     56.66 o 
  -8   4   7      240.24      223.76     74.44 o 
  -7   4   7     2254.92     2114.52    164.10 o 
  -6   4   7      191.04      211.51     78.30 o 
  -5   4   7     1025.45     1049.16    125.49 o 
  -4   4   7      772.11      700.24    102.17 o 
  -3   4   7       97.24      103.59     55.16 o 
  -2   4   7       67.47      167.73     38.74 o 
  -1   4   7      463.97      526.74     56.34 o 
   0   4   7      163.20      236.04     40.46 o 
   1   4   7     5545.72     5240.55    284.63 o 
   2   4   7      419.78      372.33     43.33 o 
   3   4   7     2958.58     2875.93     77.48 o 
   4   4   7      165.78      217.03     63.06 o 
   5   4   7     1983.86     2060.77    122.75 o 
   6   4   7      129.05       80.39     48.25 o 
   7   4   7       36.46       16.27     42.12 o 
   8   4   7       47.73       57.65     48.54 o 
   9   4   7     1442.97     1284.46    111.83 o 
  10   4   7      109.28      137.89     57.16 o 
  11   4   7     2878.22     2707.41    235.25 o 
  12   4   7       92.69      210.55    106.49 o 
  13   4   7      723.59      604.12    170.47 o 
  14   4   7        9.40      -26.52     78.75 o 
  15   4   7      124.41      137.67     88.88 o 
 -10   5   7        1.84       48.10     51.34 o 
  -9   5   7      954.58      846.41    133.53 o 
  -8   5   7      318.70      375.29     87.54 o 
  -7   5   7     1775.42     1754.11    162.28 o 
  -6   5   7      331.00      239.92     81.79 o 
  -5   5   7      110.99      110.73     66.61 o 
  -4   5   7       51.81       52.83     58.22 o 
  -3   5   7     2702.11     2517.46    284.24 o 
  -2   5   7     8246.02     8606.23    507.71 o 
  -1   5   7     5531.46     5678.83    189.97 o 
   0   5   7      785.26      845.70     62.85 o 
   1   5   7      376.08      413.47     62.14 o 
   2   5   7     6600.20     6711.79    376.77 o 
   3   5   7       36.65       54.23     27.88 o 
   4   5   7     1896.65     1643.09     78.64 o 
   5   5   7      384.14      324.47     38.78 o 
   6   5   7     5076.07     5055.97    119.37 o 
   7   5   7      761.94      820.64    113.68 o 
   8   5   7       44.04      121.29     56.84 o 
   9   5   7      429.72      356.33     80.68 o 
  10   5   7      234.31      261.80     95.05 o 
  11   5   7      583.31      665.26    138.48 o 
  12   5   7      187.34      297.61    124.71 o 
  13   5   7      267.85      310.36    121.88 o 
  14   5   7      887.30      913.67    199.82 o 
  15   5   7      326.12      297.81    126.74 o 
 -10   6   7      497.96      575.98    142.93 o 
  -9   6   7       22.96      109.05     54.50 o 
  -8   6   7      117.94      174.81     57.11 o 
  -7   6   7      350.29      250.64     79.37 o 
  -6   6   7       32.31       43.44     53.61 o 
  -5   6   7     1436.44     1477.44    150.80 o 
  -4   6   7      130.37      125.01     66.35 o 
  -3   6   7        4.47      -19.96     42.69 o 
  -2   6   7     5203.08     5087.43    365.00 o 
  -1   6   7        1.73       16.89     30.84 o 
   0   6   7    14963.03    15070.69    805.56 o 
   1   6   7      693.97      710.37     64.34 o 
   2   6   7     1823.28     1661.06     79.47 o 
   3   6   7     1221.42     1242.99     68.24 o 
   4   6   7      305.09      423.78     47.30 o 
   5   6   7     2380.58     2343.66     97.62 o 
   6   6   7     1993.89     1842.35     79.57 o 
   7   6   7      822.79      845.56    103.41 o 
   8   6   7     2771.66     2624.85    228.67 o 
   9   6   7      515.86      589.07     98.13 o 
  10   6   7       92.47       39.97     47.30 o 
  11   6   7      581.66      604.82    100.15 o 
  12   6   7      636.49      623.40    115.90 o 
  14   6   7     1270.46     1359.27    240.31 o 
  15   6   7       70.76      177.55     88.67 o 
  -9   7   7      180.77      189.27     66.63 o 
  -8   7   7       90.43      140.47     58.58 o 
  -7   7   7      622.18      671.70    113.39 o 
  -6   7   7      308.67      291.95     80.75 o 
  -5   7   7       70.09      118.24     62.32 o 
  -4   7   7      734.21      708.50    112.26 o 
  -3   7   7      287.48      300.60     76.67 o 
  -2   7   7        3.56       47.45     52.40 o 
  -1   7   7     5201.60     5545.58    271.61 o 
   0   7   7      755.85      973.51     80.08 o 
   1   7   7     3670.12     3528.52    172.13 o 
   2   7   7     2555.99     2473.19    100.41 o 
   3   7   7     2596.75     2520.94    100.41 o 
   4   7   7      404.84      486.08     54.96 o 
   5   7   7       90.57      125.21     33.44 o 
   6   7   7        3.87       26.18     41.35 o 
   7   7   7      988.88      976.00    112.05 o 
   8   7   7      795.08      839.82    108.27 o 
   9   7   7     1155.35     1096.98    121.19 o 
  10   7   7      307.17      317.88     81.67 o 
  11   7   7     1651.28     1690.36    137.06 o 
  12   7   7      433.53      441.71     84.51 o 
  13   7   7      111.88       92.93     72.07 o 
  14   7   7       73.46      156.09     77.13 o 
  15   7   7      718.81      644.41    152.45 o 
  -9   8   7      292.06      518.08    135.64 o 
  -8   8   7       35.41       71.32     49.90 o 
  -7   8   7       18.30      133.91     55.62 o 
  -6   8   7      478.08      463.88     93.55 o 
  -5   8   7     1918.77     2042.61    157.69 o 
  -4   8   7       29.79       73.46     56.90 o 
  -3   8   7     1518.90     1455.81    143.75 o 
  -2   8   7       16.17       35.30     52.84 o 
  -1   8   7      248.64      377.89     60.67 o 
   0   8   7     1344.01     1373.51     88.41 o 
   1   8   7       13.68       28.00     31.53 o 
   2   8   7     3477.69     3364.21    148.32 o 
   3   8   7     5273.16     4751.19    146.11 o 
   4   8   7      153.31      267.65     49.04 o 
   5   8   7     2275.47     2043.97     95.83 o 
   6   8   7      175.47      226.90     70.08 o 
   7   8   7      101.08      110.70     56.75 o 
   8   8   7      280.10      235.84     70.72 o 
   9   8   7      350.11      419.89     88.01 o 
  10   8   7      228.44      186.95     67.31 o 
  11   8   7      754.97      831.55    118.32 o 
  12   8   7      783.83      918.76    124.08 o 
  13   8   7     1484.77     1681.98    203.47 o 
  14   8   7      100.95      221.28     93.53 o 
  15   8   7      134.69      254.48     98.39 o 
  -8   9   7      236.06      218.85     81.18 o 
  -7   9   7      438.98      470.30     97.08 o 
  -6   9   7       70.07       48.49     61.24 o 
  -5   9   7      140.37      124.93     53.20 o 
  -4   9   7     3957.19     3702.95    205.52 o 
  -3   9   7        2.20       84.14     51.85 o 
  -2   9   7     2036.26     1914.75    142.51 o 
  -1   9   7        0.59       30.61     37.54 o 
   0   9   7      655.81      591.94     74.12 o 
   1   9   7     1512.45     1381.95     90.71 o 
   2   9   7      595.44      621.49     77.65 o 
   3   9   7      516.19      479.43     62.44 o 
   4   9   7      766.44      766.34     74.18 o 
   5   9   7       13.91       40.31     33.36 o 
   6   9   7     1080.64     1017.76    113.28 o 
   7   9   7       16.06        6.20     45.13 o 
   8   9   7      237.15      134.64     62.65 o 
   9   9   7     2015.16     2033.59    159.94 o 
  10   9   7       80.52       99.94     53.66 o 
  11   9   7      612.71      610.63    101.43 o 
  12   9   7      539.67      592.57     97.67 o 
  13   9   7      129.42      138.00     48.67 o 
  14   9   7     1315.33     1259.66    220.47 o 
  15   9   7        0.89       88.27     73.69 o 
  -7  10   7        1.89      -20.45     56.89 o 
  -6  10   7     1195.97     1195.53    149.93 o 
  -5  10   7      819.89      935.14    127.90 o 
  -4  10   7      683.02      758.32    111.69 o 
  -3  10   7     2191.00     2030.57    149.12 o 
  -2  10   7       34.85       47.16     43.16 o 
  -1  10   7      326.04      355.03     62.12 o 
   0  10   7      273.47      365.26     63.63 o 
   1  10   7       21.27       66.55     37.53 o 
   2  10   7      568.64      619.95     76.89 o 
   3  10   7       16.59       80.65     35.37 o 
   4  10   7      160.57      165.68     40.09 o 
   5  10   7       30.29       66.27     32.48 o 
   6  10   7        7.59      -42.31     42.31 o 
   7  10   7      684.11      645.58    106.69 o 
   8  10   7      641.96      727.76    103.11 o 
   9  10   7       79.97       77.09     45.42 o 
  10  10   7     2105.98     2114.22    221.28 o 
  11  10   7      366.30      430.62    122.89 o 
  12  10   7      649.93      908.00    172.29 o 
  13  10   7       88.42      127.55     70.66 o 
  -6  11   7       22.35      168.85     80.58 o 
  -5  11   7      380.61      196.99     93.13 o 
  -4  11   7      279.19      258.94    106.90 o 
  -3  11   7      156.22      311.58    116.41 o 
  -2  11   7     1694.17     1630.15    193.75 o 
  -1  11   7      139.74      107.50     78.55 o 
   0  11   7      544.97      703.50    107.58 o 
   1  11   7      175.62      202.28     66.54 o 
   2  11   7       70.50      149.61     75.72 o 
   3  11   7     1196.26     1270.11    118.01 o 
   4  11   7      413.69      401.58     80.45 o 
   5  11   7     4894.56     5258.72    347.21 o 
   6  11   7      546.65      769.12    170.67 o 
   7  11   7        2.49       57.70     80.37 o 
   8  11   7      280.64      343.16    118.44 o 
   9  11   7     1060.33     1102.76    198.81 o 
  10  11   7      797.08      761.43    160.95 o 
  11  11   7     1025.29     1113.90    199.62 o 
  12  11   7       15.28       93.74     58.51 o 
  13  11   7      260.98      236.87    104.67 o 
  -5  12   7       63.86       36.24     66.81 o 
  -4  12   7      554.81      821.15    181.20 o 
  -3  12   7      190.39      235.66     86.45 o 
  -2  12   7      595.78      470.30    120.26 o 
  -1  12   7      470.70      461.80    121.47 o 
   0  12   7       48.80      152.45     56.55 o 
   1  12   7      767.31      865.21    123.11 o 
   2  12   7      844.81      949.52    121.50 o 
   3  12   7       20.13       70.40     45.70 o 
   4  12   7     1555.88     1676.92    172.69 o 
   5  12   7      377.95      376.77    131.59 o 
   6  12   7     1272.75     1446.53    221.89 o 
   7  12   7     1333.06     1465.15    228.57 o 
   8  12   7        5.63       35.83     68.23 o 
   9  12   7      567.03      727.62    164.80 o 
  10  12   7      301.98      349.43    112.77 o 
  11  12   7      165.74      202.86     88.07 o 
  12  12   7     1345.45     1550.79    236.06 o 
  13  12   7      218.81      351.86    115.80 o 
  -3  13   7       54.82       86.65     70.45 o 
  -2  13   7     1118.74     1284.57    215.41 o 
  -1  13   7      202.47      316.64     91.31 o 
   0  13   7     1194.95     1391.87    220.67 o 
   1  13   7      191.87      148.01     59.03 o 
   2  13   7       31.11      147.32     54.44 o 
   3  13   7     1586.17     1693.04    146.19 o 
   4  13   7        6.60       74.50     89.08 o 
   5  13   7     1026.43      706.97    180.99 o 
   8  13   7      558.08      564.03    148.60 o 
   9  13   7      231.01      281.21     91.71 o 
  10  13   7      869.94      769.12    176.54 o 
  13  13   7      187.44      484.27    134.23 o 
  -2  14   7      185.30      233.23     72.68 o 
  -1  14   7      162.71      221.48    101.63 o 
   0  14   7       52.10      440.54    131.19 o 
   1  14   7      698.89      790.20    117.73 o 
   2  14   7      260.47      315.15     77.84 o 
   3  14   7      204.82      310.21     71.18 o 
   4  14   7      400.62      477.59    153.05 o 
   5  14   7      102.52       11.94     81.59 o 
   6  14   7      151.72      202.25    111.96 o 
   7  14   7      247.80      152.45    109.93 o 
   8  14   7       43.81      126.74     93.94 o 
   9  14   7      444.06      607.56    165.40 o 
  10  14   7      508.90      500.06    147.18 o 
  11  14   7      644.49      802.12    187.67 o 
   0  15   7      100.29      103.86     67.21 o 
   1  15   7       36.80      170.67     64.18 o 
   2  15   7       45.52       96.54     45.21 o 
   3  15   7      194.16      294.57    119.24 o 
   4  15   7        8.19       42.72     80.58 o 
   5  15   7      376.08      405.92    150.42 o 
   6  15   7        2.75       54.26     87.05 o 
   7  15   7      150.32      260.15    118.64 o 
   8  15   7      275.52      253.67    117.83 o 
   9  15   7       34.49       28.34     78.35 o 
   2  16   7       60.32       84.22     78.35 o 
   3  16   7      130.43      210.96    101.02 o 
   4  16   7       62.12       -8.71     74.30 o 
   5  16   7       26.14      -61.34     69.85 o 
  -7 -13   8       58.76      106.90     62.76 o 
  -6 -13   8      296.50      286.88     94.75 o 
  -5 -13   8      162.75      235.82     69.08 o 
  -4 -13   8      889.28      837.72    129.54 o 
  -3 -13   8      129.35      120.47     59.18 o 
  -2 -13   8       11.91       69.49     70.35 o 
  -1 -13   8      201.24      367.65     80.67 o 
   0 -13   8       84.33      107.35     47.96 o 
   1 -13   8      299.46      360.23     80.13 o 
  -8 -12   8      903.35     1113.09    197.80 o 
  -7 -12   8      227.55      328.89    145.77 o 
  -6 -12   8      877.18      892.96    131.40 o 
  -5 -12   8       85.78      133.08     57.11 o 
  -4 -12   8       53.51       58.89     52.39 o 
  -3 -12   8      249.36      254.85     78.25 o 
  -2 -12   8      387.04      548.37    108.10 o 
  -1 -12   8      675.25      838.41    134.70 o 
   0 -12   8     1332.82     1277.49    162.76 o 
   1 -12   8        0.07       80.29     47.99 o 
   2 -12   8      524.40      627.25    107.71 o 
   3 -12   8      197.22       93.33     70.05 o 
   4 -12   8       69.79       93.38     51.13 o 
   5 -12   8      377.84      512.00     99.20 o 
  -8 -11   8      106.41      121.67     74.10 o 
  -7 -11   8      558.83      489.13     96.40 o 
  -6 -11   8      897.54     1036.89    145.75 o 
  -5 -11   8      317.74      272.99     76.84 o 
  -4 -11   8      761.02      732.37    121.47 o 
  -3 -11   8      596.63      617.13    109.24 o 
  -2 -11   8      993.75      935.54    140.15 o 
  -1 -11   8      310.02      266.60     71.68 o 
   0 -11   8       11.02        8.11     40.57 o 
   1 -11   8     2206.34     1919.47    161.53 o 
   2 -11   8      142.21      213.53     62.45 o 
   3 -11   8      536.08      532.97    100.02 o 
   4 -11   8      338.80      317.71     80.51 o 
   5 -11   8       78.49       68.55     46.90 o 
   6 -11   8      549.60      541.97    135.85 o 
  -9 -10   8       94.34      103.25     72.88 o 
  -8 -10   8      118.42      160.14     78.55 o 
  -7 -10   8        1.06        6.59     45.31 o 
  -6 -10   8      597.81      625.88    114.24 o 
  -5 -10   8      962.13      968.88    139.80 o 
  -4 -10   8      236.96      169.10     83.31 o 
  -3 -10   8     1412.03     1424.64    161.69 o 
  -2 -10   8      432.00      598.54    116.24 o 
  -1 -10   8     3734.26     3794.88    272.10 o 
   0 -10   8     1344.51     1285.30    153.70 o 
   1 -10   8       22.82       59.12     48.24 o 
   2 -10   8      196.90      289.77     75.13 o 
   3 -10   8      769.27      856.55    128.75 o 
   4 -10   8      200.07      256.11     70.46 o 
   5 -10   8     1049.13      906.16    127.23 o 
   6 -10   8       56.61      188.84     53.06 o 
   7 -10   8      697.53      956.79    196.38 o 
 -10  -9   8     1387.93     1166.33    228.77 o 
  -9  -9   8      189.50      234.24    108.51 o 
  -8  -9   8      122.54      220.67     95.36 o 
  -7  -9   8      211.06      310.22     77.39 o 
  -6  -9   8       49.86      158.02     66.58 o 
  -5  -9   8      797.75      667.74    118.07 o 
  -4  -9   8     2938.92     2764.53    216.22 o 
  -3  -9   8     1960.35     1922.07    157.28 o 
  -2  -9   8     1392.98     1090.47    142.40 o 
  -1  -9   8      130.27      188.07     80.10 o 
   0  -9   8       36.45       47.97     54.73 o 
   1  -9   8     3195.51     2849.17    186.66 o 
   2  -9   8      198.30      174.27     71.81 o 
   3  -9   8     1025.11     1099.53    140.72 o 
   4  -9   8      801.84      790.92    120.49 o 
   5  -9   8       12.54       96.00     48.81 o 
   6  -9   8      958.89     1180.28    145.58 o 
   7  -9   8        2.97      -26.93     54.46 o 
   8  -9   8      740.52      927.84    199.82 o 
 -11  -8   8      719.09      650.28    153.26 o 
 -10  -8   8      347.67      435.27    131.39 o 
  -9  -8   8       81.14       70.45     67.82 o 
  -8  -8   8      103.79      102.04     81.59 o 
  -7  -8   8        1.31       30.66     45.80 o 
  -6  -8   8     1524.18     1355.85    151.45 o 
  -5  -8   8        0.47      -10.11     64.68 o 
  -4  -8   8      653.26      631.16    113.94 o 
  -3  -8   8      637.00      616.23    113.02 o 
  -2  -8   8      307.35      256.45     85.15 o 
  -1  -8   8      579.98      668.61    154.67 o 
   0  -8   8      422.73      423.96    121.88 o 
   1  -8   8      102.76       73.55     60.04 o 
   2  -8   8     1225.83     1289.89    144.54 o 
   3  -8   8      376.80      440.80     94.29 o 
   4  -8   8      854.46      968.48    129.41 o 
   5  -8   8     1319.73     1242.13    140.86 o 
   6  -8   8      272.72      263.79     66.67 o 
   7  -8   8       86.47       75.99     44.65 o 
   8  -8   8        3.66      100.82     68.02 o 
 -11  -7   8       17.93       21.26     50.82 o 
  -9  -7   8       35.34       34.01     67.21 o 
  -8  -7   8     1361.68     1174.63    211.16 o 
  -7  -7   8     1148.90     1341.05    222.90 o 
  -6  -7   8      127.61      127.32     67.77 o 
  -5  -7   8     1241.03     1213.46    139.37 o 
  -4  -7   8     1060.79     1106.84    133.78 o 
  -3  -7   8      532.05      470.94    100.14 o 
  -2  -7   8        2.20       -8.35     51.28 o 
  -1  -7   8      631.34      747.82    113.77 o 
   0  -7   8       38.43       28.54     57.88 o 
   1  -7   8     1297.32     1179.81    131.42 o 
   2  -7   8       28.64       55.60     59.61 o 
   3  -7   8     1379.07     1153.19    133.56 o 
   4  -7   8      493.17      537.32    103.03 o 
   5  -7   8      124.08      174.61     63.30 o 
   6  -7   8      628.73      713.23    112.94 o 
   7  -7   8      134.23      180.32     59.29 o 
   8  -7   8      590.48      562.82    135.04 o 
 -11  -6   8      799.77      882.09    195.97 o 
 -10  -6   8      194.83      269.47    111.15 o 
  -8  -6   8      193.19      253.67    118.84 o 
  -7  -6   8     2283.64     2076.97    225.74 o 
  -6  -6   8      344.93      295.08     80.84 o 
  -5  -6   8        3.70        3.79     55.56 o 
  -4  -6   8      104.30      109.59     73.90 o 
  -3  -6   8      817.83      905.92    115.25 o 
  -2  -6   8      573.10      567.92     97.20 o 
  -1  -6   8     5752.17     5536.05    221.34 o 
   0  -6   8     1430.66     1345.10    122.36 o 
   1  -6   8     2185.48     1854.70    134.75 o 
   2  -6   8       29.87       96.24     56.49 o 
   3  -6   8       10.64      -10.86     46.72 o 
   4  -6   8     2896.96     2799.91    165.47 o 
   5  -6   8        1.14       21.14     50.44 o 
   6  -6   8      562.16      601.23    103.27 o 
   7  -6   8      692.55      680.88    107.34 o 
   8  -6   8      123.13      192.53     79.77 o 
 -12  -5   8       46.43       27.94     52.03 o 
 -11  -5   8       20.38       16.80     60.33 o 
 -10  -5   8      931.72      888.36    194.36 o 
  -9  -5   8       73.68      228.16     96.37 o 
  -8  -5   8     3063.77     2998.74    278.58 o 
  -7  -5   8     1105.57     1091.78    131.29 o 
  -6  -5   8      634.96      602.24     73.52 o 
  -5  -5   8     1416.50     1382.25     91.71 o 
  -4  -5   8       37.90       45.11     33.73 o 
  -3  -5   8     3453.58     3384.40    123.85 o 
  -2  -5   8     1756.63     1577.74    119.96 o 
  -1  -5   8        1.81        9.38     44.45 o 
   0  -5   8     8482.00     8547.98    345.99 o 
   1  -5   8     1419.61     1445.36     79.76 o 
   2  -5   8     3152.36     3058.86    113.75 o 
   3  -5   8        2.46       29.56     31.93 o 
   4  -5   8     1642.33     1652.99     93.89 o 
   5  -5   8      456.19      451.58     67.18 o 
   6  -5   8     1083.93     1088.91     96.47 o 
   7  -5   8        5.23       82.17     49.03 o 
   8  -5   8     3431.38     3359.13    147.36 o 
   9  -5   8       19.97       80.37     67.82 o 
  10  -5   8     1336.53     1486.01    220.07 o 
 -12  -4   8     1529.69     1711.15    166.90 o 
 -11  -4   8       18.45       28.17     49.15 o 
 -10  -4   8      594.70      656.07    108.12 o 
  -9  -4   8      146.66      104.68     51.26 o 
  -8  -4   8       28.89       42.53     45.52 o 
  -7  -4   8     1372.46     1340.42    125.41 o 
  -6  -4   8     1112.30     1093.31    120.43 o 
  -5  -4   8      486.71      518.10     67.65 o 
  -4  -4   8     1229.70     1168.87     82.30 o 
  -3  -4   8      249.52      330.47     54.74 o 
  -2  -4   8     1072.80     1038.61     77.16 o 
  -1  -4   8     3703.51     3229.67    111.81 o 
   0  -4   8     1511.11     1524.68     76.85 o 
   1  -4   8       20.64      -19.96     23.34 o 
   2  -4   8     2086.65     1907.89     90.00 o 
   3  -4   8      367.88      398.28     56.34 o 
   4  -4   8     9565.48     9477.67    205.61 o 
   5  -4   8       28.14       31.83     33.47 o 
   6  -4   8     3531.56     3283.64    134.38 o 
   7  -4   8      236.36      242.59     66.85 o 
   8  -4   8       96.72      120.65     43.10 o 
   9  -4   8     1312.63     1490.46    210.35 o 
  10  -4   8      122.06      108.92     90.50 o 
  11  -4   8     1025.94     1285.78    220.27 o 
  12  -4   8      237.37      332.63    114.39 o 
  13  -4   8        0.44      129.37     76.53 o 
 -12  -3   8       12.71      114.96     52.52 o 
 -11  -3   8      832.34      850.58    132.30 o 
 -10  -3   8      756.23      867.64    122.71 o 
  -9  -3   8     1691.66     1857.70    148.91 o 
  -8  -3   8      101.70      137.81     58.05 o 
  -7  -3   8      425.05      476.38     90.24 o 
  -6  -3   8      102.37       58.71     67.01 o 
  -5  -3   8      950.36      879.46     80.51 o 
  -4  -3   8      321.48      302.13     53.26 o 
  -3  -3   8     5040.79     4621.02    158.48 o 
  -2  -3   8      355.25      386.96     54.22 o 
  -1  -3   8     3442.14     3090.44    175.37 o 
   0  -3   8        1.22       14.45     23.50 o 
   1  -3   8      402.14      410.68     53.58 o 
   2  -3   8      629.19      623.60     61.78 o 
   3  -3   8     1122.81     1184.49     74.03 o 
   4  -3   8     1785.46     1815.14     90.52 o 
   5  -3   8     4782.39     4997.03    412.32 o 
   6  -3   8       72.56       90.91     40.71 o 
   7  -3   8     5026.97     4810.56    194.29 o 
   8  -3   8      422.97      460.52     66.98 o 
   9  -3   8       21.08       31.02     40.71 o 
  10  -3   8      316.74      390.53    124.71 o 
  11  -3   8      203.06      284.04    112.97 o 
  12  -3   8       15.98       49.20     73.09 o 
  13  -3   8      898.99      962.87    202.86 o 
 -12  -2   8     1495.09     1519.50    178.80 o 
 -11  -2   8       17.21       17.61     47.91 o 
 -10  -2   8      656.61      733.53    115.14 o 
  -9  -2   8      552.23      649.11    113.27 o 
  -8  -2   8     2239.83     2120.18    156.94 o 
  -7  -2   8     1508.15     1571.34    139.63 o 
  -6  -2   8       58.24       88.91     55.34 o 
  -5  -2   8     1089.92     1178.91    116.60 o 
  -4  -2   8      107.35       84.41     36.63 o 
  -3  -2   8       21.11       29.71     31.05 o 
  -2  -2   8     2086.16     2134.63     93.83 o 
  -1  -2   8      997.75      860.55     67.33 o 
   0  -2   8     3341.84     3035.47    104.40 o 
   1  -2   8     5543.62     5094.54    131.77 o 
   2  -2   8     2888.96     2857.14    104.82 o 
   3  -2   8       84.62      131.07     36.81 o 
   4  -2   8     3917.30     3769.58    119.24 o 
   5  -2   8       33.14       45.87     29.84 o 
   6  -2   8     5769.52     5601.40    248.69 o 
   7  -2   8      180.61      193.20     47.38 o 
   8  -2   8     2779.07     2762.88    161.10 o 
   9  -2   8     1192.29     1167.74    115.72 o 
  10  -2   8        1.45       -7.29     71.47 o 
  11  -2   8     1127.87     1077.86    203.67 o 
  12  -2   8       97.97      125.93     83.21 o 
  13  -2   8      153.45      136.05     85.44 o 
 -12  -1   8      232.65      314.55     74.85 o 
 -11  -1   8      303.57      337.07     81.65 o 
 -10  -1   8       12.11       90.29     63.37 o 
  -9  -1   8       75.23       68.11     50.04 o 
  -8  -1   8      141.81      192.47    113.07 o 
  -7  -1   8      581.07      554.78    102.82 o 
  -6  -1   8     2697.11     2953.13    169.87 o 
  -5  -1   8      643.71      716.40     99.75 o 
  -4  -1   8     1460.45     1393.79     80.18 o 
  -3  -1   8     2644.46     2491.84    122.10 o 
  -2  -1   8       81.66      115.95     36.89 o 
  -1  -1   8     8327.77     8166.15    306.64 o 
   0  -1   8     1339.99     1328.65     72.14 o 
   1  -1   8      149.67      151.91     39.05 o 
   2  -1   8    15060.01    14820.65    212.46 o 
   3  -1   8      103.94       97.32     34.27 o 
   4  -1   8     6268.35     6047.58    140.26 o 
   5  -1   8     1507.46     1529.25     77.22 o 
   6  -1   8       98.11      120.22     36.43 o 
   7  -1   8      530.12      580.42     65.04 o 
   8  -1   8     1597.09     1424.38    118.30 o 
   9  -1   8        1.05       74.75     50.20 o 
  10  -1   8     1562.44     1563.75    228.16 o 
  11  -1   8        0.02       64.79     68.23 o 
  12  -1   8     1664.51     1538.85    245.58 o 
  13  -1   8      376.85      385.88    133.62 o 
  14  -1   8      205.39      311.78    112.97 o 
 -12   0   8      300.00      364.21    109.12 o 
 -11   0   8      214.02      224.69     67.39 o 
 -10   0   8      689.70      553.40    108.41 o 
  -9   0   8      166.74      193.86     65.44 o 
  -8   0   8      293.74      404.02     94.24 o 
  -7   0   8      943.03      857.06    124.03 o 
  -6   0   8        7.26       23.10     53.68 o 
  -5   0   8     2645.40     2645.47    154.66 o 
  -4   0   8     1329.74     1318.51     75.15 o 
  -3   0   8      991.49     1076.00     73.25 o 
  -2   0   8     1122.47     1089.95     70.47 o 
  -1   0   8     1889.34     1853.90    104.97 o 
   0   0   8     2730.11     2537.68     92.90 o 
   1   0   8     1549.53     1577.69     73.67 o 
   2   0   8     2287.17     2385.97     83.16 o 
   3   0   8        9.16       21.98     26.24 o 
   4   0   8      152.10       74.71     26.87 o 
   5   0   8     2552.37     2320.00     85.51 o 
   6   0   8     1506.87     1516.22     74.88 o 
   7   0   8     1859.13     1911.52    184.64 o 
   8   0   8      725.00      582.05    129.37 o 
   9   0   8        0.49       25.70     46.46 o 
  10   0   8       40.20       74.94     47.58 o 
  11   0   8     1010.70      953.15    200.02 o 
  12   0   8       30.54      142.73     90.90 o 
  13   0   8     1819.33     1936.26    276.96 o 
  14   0   8      781.40      921.36    205.69 o 
 -11   1   8       86.86      133.37     57.54 o 
 -10   1   8        8.89       93.96     51.87 o 
  -9   1   8     3251.33     2969.03    196.90 o 
  -8   1   8      291.58      390.25     88.01 o 
  -7   1   8      104.64       72.47     56.36 o 
  -6   1   8      650.00      705.15    113.29 o 
  -5   1   8       35.62       28.77     50.34 o 
  -4   1   8     2385.71     2186.46    136.82 o 
  -3   1   8      535.59      663.31     59.29 o 
  -2   1   8      530.92      689.42     62.52 o 
  -1   1   8     3798.74     3512.36    192.26 o 
   0   1   8      127.06      251.24     41.36 o 
   1   1   8     6598.66     6944.90    272.15 o 
   2   1   8     7795.46     7534.30    209.24 o 
   3   1   8     2636.67     2501.82    227.35 o 
   4   1   8     5872.78     5845.67    193.36 o 
   5   1   8      186.58      204.84     27.37 o 
   6   1   8      546.44      650.52    104.16 o 
   7   1   8     5265.34     5112.64    227.35 o 
   8   1   8      436.25      551.26    106.59 o 
   9   1   8     4393.92     4229.34    325.75 o 
  10   1   8      602.33      690.96    103.34 o 
  11   1   8       17.01       42.72     81.39 o 
  12   1   8      468.26      349.03    139.69 o 
  13   1   8      150.89      304.89    116.61 o 
  14   1   8     1048.94     1082.32    222.90 o 
 -11   2   8      951.15     1115.91    166.11 o 
 -10   2   8      326.91      308.31     84.19 o 
  -9   2   8      132.92      185.64     57.77 o 
  -8   2   8     1571.78     1706.43    170.80 o 
  -7   2   8     1604.63     1605.06    159.58 o 
  -6   2   8        0.98       21.36     49.24 o 
  -5   2   8     2299.47     2309.97    150.09 o 
  -4   2   8      471.61      454.66     87.32 o 
  -3   2   8     2691.20     3024.05    140.72 o 
  -2   2   8        9.69      -12.43     24.17 o 
  -1   2   8     2059.23     1720.73     81.22 o 
   0   2   8      876.92      730.56     58.31 o 
   1   2   8        0.71       -0.39     27.71 o 
   2   2   8      180.09      160.60     30.99 o 
   3   2   8     2587.84     2344.41    127.90 o 
   4   2   8     2466.08     2670.08    136.78 o 
   5   2   8     9611.54     9745.24    254.38 o 
   6   2   8      539.23      543.29     85.36 o 
   7   2   8      147.77      169.90     60.76 o 
   8   2   8     1983.48     1848.30    129.97 o 
   9   2   8      907.21     1008.76    115.40 o 
  10   2   8     1964.38     1950.10    139.54 o 
  11   2   8      884.61      987.91    118.33 o 
  12   2   8      463.77      618.29    170.47 o 
  13   2   8      471.63      543.18    146.17 o 
  14   2   8       80.01       84.42     77.13 o 
 -11   3   8      205.02      162.97     67.42 o 
 -10   3   8      761.04      813.21    134.02 o 
  -9   3   8     1278.66     1391.20    166.11 o 
  -8   3   8       90.11       53.66     54.93 o 
  -7   3   8     1660.95     1566.76    162.13 o 
  -6   3   8        2.99       30.92     60.07 o 
  -5   3   8      663.25      741.97    113.24 o 
  -4   3   8     4709.41     4349.79    214.20 o 
  -3   3   8       31.12       -4.54     42.86 o 
  -2   3   8     1817.13     1957.81    112.11 o 
  -1   3   8      196.55      301.04     47.09 o 
   0   3   8     1423.05     1566.36     76.02 o 
   1   3   8     1884.98     1800.85     75.73 o 
   2   3   8      954.20     1083.12     55.34 o 
   3   3   8     3077.08     3243.27    147.24 o 
   4   3   8      318.73      266.92     68.98 o 
   5   3   8      322.21      319.26     72.65 o 
   6   3   8     1634.26     1599.12    116.03 o 
   7   3   8     1774.07     1604.14    216.22 o 
   8   3   8       87.40       80.60     54.61 o 
   9   3   8     4044.27     3591.85    180.72 o 
  10   3   8      454.42      447.90     88.63 o 
  11   3   8      430.16      445.62    112.16 o 
  12   3   8      122.65      142.53     98.39 o 
  13   3   8       32.61      114.18     95.15 o 
  14   3   8      881.32      853.14    204.88 o 
  15   3   8       13.72       43.33     72.68 o 
 -10   4   8      431.28      453.04     94.95 o 
  -9   4   8      827.38      788.55    126.78 o 
  -8   4   8      185.54      181.57     64.75 o 
  -7   4   8       31.36      131.30     60.15 o 
  -6   4   8     1842.12     1870.44    153.36 o 
  -5   4   8      632.78      571.52    104.57 o 
  -4   4   8       77.50       25.60     52.89 o 
  -3   4   8     1382.16     1341.96    117.92 o 
  -2   4   8     1976.85     2023.70     92.86 o 
  -1   4   8     4172.27     3864.47    267.57 o 
   0   4   8     1618.93     1494.92    162.53 o 
   1   4   8       11.07        6.42     26.62 o 
   2   4   8     2826.95     2628.47    111.81 o 
   3   4   8      103.61      100.63     55.51 o 
   4   4   8      434.68      465.88     77.91 o 
   5   4   8     2324.52     2369.88    285.05 o 
   6   4   8      932.82     1026.34    107.85 o 
   7   4   8     3791.92     3377.95    184.84 o 
   8   4   8      708.80      770.83    105.60 o 
   9   4   8      149.22      111.82     70.66 o 
  10   4   8      175.99      203.20     64.32 o 
  11   4   8       52.63      107.04     50.82 o 
  13   4   8      511.62      395.80    138.68 o 
  14   4   8       62.51      181.20    102.64 o 
  15   4   8      718.60      737.94    184.23 o 
 -10   5   8       45.48       34.47     43.31 o 
  -9   5   8      318.70      371.32     86.25 o 
  -8   5   8      552.84      589.43    112.65 o 
  -7   5   8      767.91      822.09    144.25 o 
  -6   5   8      919.56      990.72    134.94 o 
  -5   5   8      161.87      159.25     73.32 o 
  -4   5   8      218.02      188.97     73.58 o 
  -3   5   8       10.18       51.65     50.21 o 
  -2   5   8     1435.08     1571.19     85.59 o 
  -1   5   8     1036.97     1122.70     74.60 o 
   0   5   8     3554.36     3355.89    272.37 o 
   1   5   8     3268.95     3225.36    179.39 o 
   2   5   8        5.28       -4.08     31.01 o 
   3   5   8     4490.68     4674.68    174.21 o 
   4   5   8      549.67      476.76     79.78 o 
   5   5   8      214.63      152.95     59.24 o 
   6   5   8     3047.16     2837.65    150.86 o 
   7   5   8      433.89      522.08     89.04 o 
   8   5   8      597.51      578.96     96.77 o 
   9   5   8      791.36      741.88    110.11 o 
  10   5   8     1489.68     1426.74    129.73 o 
  11   5   8     1375.98     1315.28    128.56 o 
  12   5   8      187.43      230.38     65.21 o 
  13   5   8       25.16       89.69     68.63 o 
  -9   6   8      140.85       79.24     50.09 o 
  -8   6   8        6.71       53.03     50.87 o 
  -7   6   8       31.92      156.89     60.99 o 
  -6   6   8     1438.47     1484.93    160.12 o 
  -5   6   8      335.67      356.85     89.59 o 
  -4   6   8     1757.97     1697.30    139.43 o 
  -3   6   8      888.74      848.51    112.36 o 
  -2   6   8     1041.32      976.42    113.45 o 
  -1   6   8     1945.41     2054.93    182.34 o 
   0   6   8     1000.69      953.70     74.39 o 
   1   6   8     1282.86     1277.60     74.18 o 
   2   6   8     4288.18     4181.11    146.72 o 
   3   6   8      580.93      639.12     80.07 o 
   4   6   8     4498.28     4408.28    116.21 o 
   5   6   8       13.88       23.04     43.21 o 
   6   6   8     3303.02     3223.01    163.36 o 
   7   6   8     1954.02     1991.17    134.53 o 
   8   6   8       49.76       43.59     50.25 o 
   9   6   8      119.79      133.78     60.68 o 
  10   6   8      244.25      320.22     82.26 o 
  11   6   8      132.68      175.60     66.68 o 
  12   6   8     2174.22     2132.61    153.43 o 
  13   6   8      876.93      807.79    178.16 o 
  14   6   8      145.21      248.01    106.09 o 
  15   6   8       36.03       37.86     64.79 o 
  -9   7   8        2.59       74.56     48.17 o 
  -8   7   8      178.16      254.02     72.78 o 
  -7   7   8      124.90      129.44     61.32 o 
  -6   7   8        1.42       55.01     65.59 o 
  -5   7   8     1687.86     1461.41    156.23 o 
  -4   7   8      434.03      489.81    100.22 o 
  -3   7   8      814.70      796.13    114.36 o 
  -2   7   8     3041.18     2874.82    164.23 o 
  -1   7   8      561.99      562.37     71.40 o 
   0   7   8     6411.50     6567.02    476.05 o 
   1   7   8      776.46      803.65     73.12 o 
   2   7   8      126.46      177.98     51.01 o 
   3   7   8     2498.48     2469.36    140.43 o 
   4   7   8      757.63      692.33     62.83 o 
   5   7   8      549.97      532.82     89.35 o 
   6   7   8     4263.30     4205.65    188.34 o 
   7   7   8      456.15      442.78     87.11 o 
   8   7   8     4227.75     4130.66    207.62 o 
   9   7   8      378.80      387.22     85.99 o 
  10   7   8      248.47      277.04     79.52 o 
  11   7   8       75.82      167.47     77.34 o 
  12   7   8      740.14      833.29    120.48 o 
  13   7   8      352.70      389.93    119.45 o 
  14   7   8     1182.57     1091.43    210.55 o 
  15   7   8      401.25      322.31    100.21 o 
  -8   8   8       42.06      163.13     54.67 o 
  -7   8   8       90.98       59.05     50.10 o 
  -6   8   8      622.80      644.44    113.23 o 
  -5   8   8       25.46       55.86     59.02 o 
  -4   8   8     2282.71     2182.95    158.94 o 
  -3   8   8       67.69      135.72     61.93 o 
  -2   8   8        2.92       12.16     51.73 o 
  -1   8   8     2789.24     2940.82    128.07 o 
   0   8   8     1318.84     1240.42     88.25 o 
   1   8   8     7196.77     6659.22    334.24 o 
   2   8   8      100.62       75.06     32.33 o 
   3   8   8      750.25      788.93     68.60 o 
   4   8   8      360.19      490.37     86.50 o 
   5   8   8      314.16      393.47     83.43 o 
   6   8   8       46.34      104.30     57.58 o 
   7   8   8     2166.57     2068.60    142.56 o 
   8   8   8       45.47      135.44     63.43 o 
   9   8   8     1138.64     1024.88    126.34 o 
  10   8   8      214.85      213.50     69.91 o 
  11   8   8      335.35      385.85     79.78 o 
  12   8   8      332.40      437.09     86.81 o 
  13   8   8       12.81       85.58     47.43 o 
  14   8   8      311.63      362.39    122.08 o 
  15   8   8     1492.19     1344.90    233.83 o 
  -8   9   8      460.95      635.50    138.48 o 
  -7   9   8      343.95      477.78     92.71 o 
  -6   9   8      469.53      496.29     91.54 o 
  -5   9   8     1227.72     1330.66    153.12 o 
  -4   9   8       64.33      150.81     55.45 o 
  -3   9   8     2374.64     2537.89    167.86 o 
  -2   9   8       59.89       48.29     46.22 o 
  -1   9   8      323.53      287.77     74.33 o 
   0   9   8      750.09      812.34     84.68 o 
   1   9   8      790.16      925.34     94.83 o 
   2   9   8       35.96       47.48     31.14 o 
   3   9   8      526.75      516.38     66.81 o 
   4   9   8     1281.52     1138.00    129.17 o 
   5   9   8        7.48      -27.53     45.27 o 
   6   9   8      312.75      350.06     83.49 o 
   7   9   8      622.62      802.06    111.27 o 
   8   9   8      826.10      885.73    117.29 o 
   9   9   8       81.01       34.06     45.28 o 
  10   9   8     3141.14     3175.29    199.01 o 
  11   9   8        5.34       68.73     46.88 o 
  12   9   8      268.09      263.12     66.73 o 
  13   9   8     1620.47     1635.45    136.53 o 
  14   9   8        0.11      157.31     75.92 o 
  15   9   8      377.06      309.15     99.20 o 
  -7  10   8       58.73       69.85     61.75 o 
  -6  10   8      763.38      883.91    129.54 o 
  -5  10   8      124.68      153.26     88.27 o 
  -4  10   8     2185.66     2281.27    165.32 o 
  -3  10   8       30.54      114.72     48.78 o 
  -2  10   8     1330.86     1491.24    127.11 o 
  -1  10   8       68.63      146.38     52.96 o 
   0  10   8       73.56      168.64     45.78 o 
   1  10   8      735.63      806.06     86.48 o 
   2  10   8       79.47      102.22     39.15 o 
   3  10   8      547.54      570.93     71.04 o 
   4  10   8      926.07      883.59    107.88 o 
   5  10   8       54.67       75.02     44.71 o 
   6  10   8     2495.60     2341.06    218.65 o 
   7  10   8      306.01      327.00     78.45 o 
   8  10   8      855.26      898.99    117.34 o 
   9  10   8      459.41      490.42     90.15 o 
  10  10   8      198.60      244.35     65.52 o 
  11  10   8     1594.01     1531.08    130.76 o 
  12  10   8     1055.93     1117.39    136.86 o 
  13  10   8      163.63      187.67     94.75 o 
  -5  11   8       38.55      117.22     78.96 o 
  -4  11   8      157.08      129.17     61.55 o 
  -3  11   8      308.27      377.58    102.24 o 
  -2  11   8       34.96       63.37     57.50 o 
  -1  11   8      415.10      448.23    115.20 o 
   0  11   8        2.37      102.98     51.70 o 
   1  11   8       11.27       20.25     53.04 o 
   2  11   8      772.09      896.47    111.75 o 
   3  11   8       12.84      129.74     49.20 o 
   4  11   8      773.83      625.58    157.10 o 
   5  11   8      483.31      630.84    160.75 o 
   6  11   8      570.99      793.41    176.74 o 
   7  11   8      302.40      294.16    128.76 o 
   8  11   8     1783.60     2099.04    229.99 o 
   9  11   8      223.01      203.67     86.65 o 
  10  11   8     2021.87     2141.75    231.00 o 
  11  11   8       24.41      -33.81     54.66 o 
  12  11   8       76.46       65.80     75.11 o 
  13  11   8       70.45      162.77     74.91 o 
  -4  12   8       50.07      187.67     85.64 o 
  -3  12   8      176.22      185.85     69.04 o 
  -2  12   8      135.25      119.24     66.20 o 
  -1  12   8      294.28      381.02    113.37 o 
   0  12   8       34.30      168.24     68.02 o 
   1  12   8      280.28      385.07     81.20 o 
   2  12   8        3.20      146.76     49.96 o 
   3  12   8     1516.00     1845.97    214.40 o 
   4  12   8      376.45      425.56    132.00 o 
   5  12   8      310.88      384.86    129.77 o 
   6  12   8      448.58      552.70    150.63 o 
   7  12   8      523.67      533.26    152.04 o 
   8  12   8      751.61      829.65    182.41 o 
   9  12   8      473.41      576.79    152.45 o 
  10  12   8      155.94      184.03     84.02 o 
  11  12   8      507.76      480.42    134.43 o 
  12  12   8       67.14       11.34     53.45 o 
  13  12   8       21.53       98.39     72.48 o 
  14  12   8        0.48        6.07     59.12 o 
  -3  13   8      186.67      370.89     97.58 o 
  -2  13   8       27.50       84.22     67.62 o 
  -1  13   8     1438.41     1695.14    208.12 o 
   0  13   8      380.81      373.93    108.51 o 
   1  13   8      191.12      302.75     70.25 o 
   2  13   8      495.74      473.94    142.32 o 
   3  13   8        2.48      152.24     89.48 o 
   4  13   8     1167.48     1099.12    208.73 o 
   6  13   8      588.92      743.00    176.34 o 
   7  13   8     1521.17     1636.83    246.59 o 
   8  13   8       83.92      153.05     83.21 o 
   9  13   8      383.55      331.21    116.82 o 
  10  13   8      484.21      477.18    136.45 o 
  11  13   8       13.01      -17.01     62.76 o 
  12  13   8      233.34      283.84     92.93 o 
  13  13   8      209.68      394.58    105.28 o 
  -2  14   8      173.97      350.45     84.02 o 
  -1  14   8       67.74      254.69     96.17 o 
   0  14   8      825.45      834.51    157.71 o 
   2  14   8      123.14      226.14    105.68 o 
   3  14   8      336.60      324.74    127.34 o 
   4  14   8       49.01      108.72     92.32 o 
   5  14   8      486.87      371.50    141.31 o 
   6  14   8      814.15      586.71    172.49 o 
   7  14   8        5.72      114.99    107.50 o 
   2  15   8      288.36      297.40    116.21 o 
   3  15   8      164.20      154.07     98.80 o 
   4  15   8      568.70      707.98    179.78 o 
   5  15   8       20.59       81.99     88.47 o 
   6  15   8      260.10      353.69    135.04 o 
   7  15   8      367.22      456.33    145.16 o 
   8  15   8      138.05      449.24    157.51 o 
   9  15   8      462.62      619.10    165.20 o 
   3  16   8      275.73      361.99    117.02 o 
   4  16   8      168.38      200.23     90.29 o 
  -3 -13   9      514.11      587.52    143.34 o 
  -2 -13   9       45.52       64.79     60.74 o 
  -1 -13   9        2.67      119.45     77.94 o 
   0 -13   9      541.00      331.01    106.29 o 
  -7 -12   9       81.05      107.91     69.64 o 
  -6 -12   9      807.77      926.72    172.79 o 
  -5 -12   9        5.64       47.21     52.81 o 
  -4 -12   9      149.82      221.62     64.08 o 
  -3 -12   9       25.78       68.02     53.03 o 
  -2 -12   9     1017.89     1022.19    147.66 o 
  -1 -12   9     1299.84     1294.65    164.06 o 
   0 -12   9        0.45       88.47     52.18 o 
   1 -12   9      104.57      148.15     55.22 o 
   2 -12   9      514.26      537.13     96.97 o 
   3 -12   9       61.71      116.78     65.39 o 
   4 -12   9      770.32      649.27    146.58 o 
  -8 -11   9      330.93      181.20     74.91 o 
  -7 -11   9      269.67      355.20     92.52 o 
  -6 -11   9       45.01       82.42     47.24 o 
  -5 -11   9      469.24      408.81     87.36 o 
  -4 -11   9        0.33       74.82     52.10 o 
  -3 -11   9      977.32     1003.88    144.86 o 
  -2 -11   9      210.34      198.71     64.97 o 
  -1 -11   9       22.57       85.19     50.96 o 
   0 -11   9     1119.78     1310.96    161.23 o 
   1 -11   9      338.82      328.41     75.89 o 
   2 -11   9      543.67      471.80     99.56 o 
   3 -11   9      241.05      230.48     62.53 o 
   4 -11   9        0.30       60.68     46.00 o 
   5 -11   9      149.51      210.32     63.10 o 
   6 -11   9     1198.99     1281.74    112.64 o 
  -9 -10   9       82.41      105.88     63.37 o 
  -8 -10   9      101.96      110.34     67.21 o 
  -7 -10   9      914.81      988.10    137.18 o 
  -6 -10   9     1602.22     1759.08    165.29 o 
  -5 -10   9      502.51      507.63     99.38 o 
  -4 -10   9      429.85      523.66    104.19 o 
  -3 -10   9        3.50        2.66     59.22 o 
  -2 -10   9      460.97      535.50    109.93 o 
  -1 -10   9     2239.38     2350.50    177.99 o 
   0 -10   9       17.11       -2.38     45.77 o 
   1 -10   9     1571.90     1670.65    158.83 o 
   2 -10   9      136.32      128.11     57.07 o 
   3 -10   9      404.69      535.28    101.99 o 
   4 -10   9      788.86      899.33    129.80 o 
   5 -10   9       43.93      106.47     50.44 o 
   6 -10   9        5.15       85.97     47.22 o 
   7 -10   9      598.36      857.19    162.57 o 
  -9  -9   9      128.35      105.88     73.09 o 
  -8  -9   9       28.25       80.17     66.40 o 
  -7  -9   9      163.48      198.20     87.66 o 
  -6  -9   9      585.22      586.76    103.94 o 
  -5  -9   9     2776.24     2829.60    190.07 o 
  -4  -9   9       13.44       69.28     56.73 o 
  -3  -9   9     2165.08     1948.54    161.05 o 
  -2  -9   9       25.98       60.60     61.14 o 
  -1  -9   9      231.25      225.96     95.15 o 
   0  -9   9      807.08      688.90    120.70 o 
   1  -9   9      866.83      815.08    124.93 o 
   2  -9   9     1202.68     1396.71    152.60 o 
   3  -9   9      109.33      198.95     80.48 o 
   4  -9   9      349.97      441.15     91.48 o 
   5  -9   9      769.87      937.94    130.08 o 
   6  -9   9      170.88      150.32     58.11 o 
   7  -9   9      264.72      259.55    100.82 o 
 -10  -8   9      146.51      252.66     96.77 o 
  -9  -8   9      354.73      419.28    124.91 o 
  -8  -8   9      135.18      203.47     90.09 o 
  -7  -8   9      403.37      419.48    136.86 o 
  -6  -8   9      548.09      646.47    110.55 o 
  -5  -8   9     1542.48     1618.52    162.93 o 
  -4  -8   9     3522.69     3262.16    198.80 o 
  -3  -8   9       25.71      106.49     66.93 o 
  -2  -8   9     1249.83     1159.05    140.81 o 
  -1  -8   9      655.94      781.01    123.41 o 
   0  -8   9      371.33      380.50     95.62 o 
   1  -8   9      413.80      349.32     89.72 o 
   2  -8   9      758.54      671.58    155.79 o 
   3  -8   9      306.12      310.86     80.35 o 
   4  -8   9      458.07      508.30     93.53 o 
   5  -8   9      274.98      390.51     86.10 o 
   6  -8   9      790.82      892.97    115.85 o 
   7  -8   9       16.35      108.22     46.15 o 
 -10  -7   9       38.04        9.31     55.27 o 
  -9  -7   9      384.02      503.91    132.20 o 
  -8  -7   9      593.44      611.00    155.28 o 
  -7  -7   9       70.68       48.99     81.59 o 
  -6  -7   9     2066.62     2066.73    174.72 o 
  -5  -7   9      462.30      495.44    105.15 o 
  -4  -7   9     2450.36     2172.27    161.62 o 
  -3  -7   9     2048.66     1965.38    186.46 o 
  -2  -7   9      577.73      573.89    105.10 o 
  -1  -7   9       11.20      -15.35     55.59 o 
   0  -7   9     1742.58     1604.56    145.07 o 
   1  -7   9       17.44       23.51     55.06 o 
   2  -7   9     2189.35     1967.38    150.17 o 
   3  -7   9      368.94      343.24     82.91 o 
   4  -7   9      739.70      775.10    116.15 o 
   5  -7   9      292.46      324.18     81.74 o 
   6  -7   9      146.70      225.54     63.85 o 
   7  -7   9     1310.90     1402.02    119.67 o 
 -11  -6   9      216.18      356.52     95.96 o 
 -10  -6   9       14.14      -13.36     50.61 o 
  -8  -6   9      665.49      526.99    142.12 o 
  -7  -6   9     2211.04     2334.08    244.36 o 
  -6  -6   9        0.90       16.55     45.25 o 
  -5  -6   9     1139.65     1134.92    135.82 o 
  -4  -6   9      353.13      264.52     83.48 o 
  -3  -6   9      612.54      695.62    109.42 o 
  -2  -6   9     2503.58     2268.50    153.67 o 
  -1  -6   9        3.88       28.90     54.75 o 
   0  -6   9       11.75       35.17     56.96 o 
   1  -6   9      938.47      923.04    174.72 o 
   2  -6   9        4.59       39.51     52.65 o 
   3  -6   9     1056.92     1087.61    125.59 o 
   4  -6   9      944.36      943.53    119.48 o 
   5  -6   9      705.95      737.06    109.80 o 
   6  -6   9      608.20      659.61    103.76 o 
   7  -6   9       63.33       98.06     45.53 o 
   8  -6   9      796.23      751.71    155.48 o 
 -11  -5   9     1606.44     1551.20    261.77 o 
 -10  -5   9      265.00      214.40     83.82 o 
  -9  -5   9     3154.75     3158.27    290.52 o 
  -7  -5   9     1305.45     1246.50    211.56 o 
  -6  -5   9     1170.47     1191.64    197.80 o 
  -5  -5   9      816.24      979.94    120.69 o 
  -4  -5   9     2324.59     2242.99    149.14 o 
  -3  -5   9      325.28      276.32     79.30 o 
  -2  -5   9     3281.93     3069.16    167.36 o 
  -1  -5   9     1604.56     1617.30    124.84 o 
   0  -5   9      229.72      288.61     74.56 o 
   1  -5   9      100.76      174.88     65.47 o 
   2  -5   9      470.72      457.09     85.45 o 
   3  -5   9      327.84      426.96     83.55 o 
   4  -5   9     1479.52     1495.86    125.34 o 
   5  -5   9      194.20      229.76     69.89 o 
   6  -5   9      728.90      811.89    117.73 o 
   7  -5   9     2403.57     2157.34    212.17 o 
   8  -5   9        0.95      181.20     76.12 o 
 -11  -4   9      925.68      979.32    139.82 o 
 -10  -4   9     1843.87     1896.78    153.47 o 
  -9  -4   9        0.57       40.22     67.72 o 
  -8  -4   9     1797.08     1783.70    141.49 o 
  -7  -4   9     1292.58     1237.19    151.84 o 
  -6  -4   9      281.64      361.25     82.35 o 
  -5  -4   9      905.73      954.15    103.74 o 
  -4  -4   9       61.56       59.66     40.54 o 
  -3  -4   9      174.64      193.93     49.73 o 
  -2  -4   9     1864.64     1865.46    103.80 o 
  -1  -4   9      498.65      520.25     62.77 o 
   0  -4   9     4780.52     4526.36    276.84 o 
   1  -4   9       30.55       27.17     32.05 o 
   2  -4   9     1847.26     1743.59    143.69 o 
   3  -4   9      422.20      381.64     58.65 o 
   4  -4   9       10.73       -5.60     32.25 o 
   5  -4   9     6178.43     5985.13    175.71 o 
   6  -4   9     2111.08     2013.68    108.69 o 
   7  -4   9      658.56      710.11    103.71 o 
   8  -4   9     3233.43     2982.08    172.35 o 
   9  -4   9        2.06       37.35     38.72 o 
  11  -4   9      289.92      299.83    111.75 o 
  12  -4   9       36.83       51.42     69.24 o 
 -12  -3   9      603.98      679.43    141.11 o 
 -11  -3   9      108.96      200.61     61.83 o 
 -10  -3   9       53.96      100.76     51.94 o 
  -9  -3   9       81.11      174.22     56.37 o 
  -8  -3   9      526.46      613.76    108.69 o 
  -7  -3   9      227.43      234.43     68.25 o 
  -6  -3   9     2944.33     2933.67    191.72 o 
  -5  -3   9       41.82      106.64     53.48 o 
  -4  -3   9     1577.70     1398.68     90.20 o 
  -3  -3   9       13.06       20.39     32.97 o 
  -2  -3   9      212.25      139.40     43.32 o 
  -1  -3   9      510.02      631.10     64.94 o 
   0  -3   9     3383.79     3327.47    115.36 o 
   1  -3   9     2213.08     2229.54     96.09 o 
   2  -3   9     5944.32     5720.16    240.70 o 
   3  -3   9     3741.63     3732.48    125.75 o 
   4  -3   9     1829.83     1913.05     95.16 o 
   5  -3   9      426.09      531.66     72.54 o 
   6  -3   9     2766.65     2827.53    121.21 o 
   7  -3   9      540.86      524.07     94.19 o 
   8  -3   9      479.88      562.81     94.51 o 
   9  -3   9      316.30      388.25     75.13 o 
  10  -3   9        0.87       36.24     68.83 o 
  11  -3   9      891.97     1045.27    199.42 o 
  12  -3   9      393.72      600.07    149.61 o 
  13  -3   9       55.05      182.01     79.16 o 
 -12  -2   9       97.53      189.50     76.73 o 
 -11  -2   9      875.39      878.55    132.58 o 
 -10  -2   9       27.93      129.53     48.49 o 
  -9  -2   9     1109.44     1184.44    146.82 o 
  -8  -2   9      132.36      133.47     57.14 o 
  -7  -2   9      219.42      267.07     73.36 o 
  -6  -2   9       29.09       72.70     52.25 o 
  -5  -2   9     1208.32     1315.93    127.62 o 
  -4  -2   9       78.31      117.01     41.53 o 
  -3  -2   9      654.15      700.30     72.39 o 
  -2  -2   9     1615.69     1377.27     80.96 o 
  -1  -2   9     1283.55     1207.69     72.74 o 
   0  -2   9      459.72      398.98     53.04 o 
   1  -2   9       19.35        7.08     26.67 o 
   2  -2   9      396.79      494.37     56.73 o 
   3  -2   9     6566.96     6312.16    153.70 o 
   4  -2   9      173.68      282.22     47.39 o 
   5  -2   9    14026.11    14379.37    246.81 o 
   6  -2   9       24.53      101.69     55.37 o 
   7  -2   9     4228.47     3955.16    190.09 o 
   8  -2   9      188.05      209.79     67.71 o 
   9  -2   9        2.93       72.48     47.57 o 
  10  -2   9       47.59        5.47     64.58 o 
  11  -2   9      109.64      183.02     90.29 o 
  12  -2   9      528.92      463.42    137.06 o 
  13  -2   9      921.69      771.95    178.56 o 
 -11  -1   9       65.02       89.88     51.34 o 
 -10  -1   9     1543.11     1732.83    164.72 o 
  -9  -1   9      320.52      358.72     79.97 o 
  -8  -1   9      624.87      659.17    113.24 o 
  -7  -1   9      814.15      875.33    125.35 o 
  -6  -1   9        3.94       10.79     50.45 o 
  -5  -1   9      156.13      168.89     64.04 o 
  -4  -1   9     3418.95     2881.16    232.07 o 
  -3  -1   9        1.06       12.08     30.00 o 
  -2  -1   9     1437.78     1273.10     77.44 o 
  -1  -1   9      175.18      161.28     38.62 o 
   0  -1   9     2054.09     1939.48     86.35 o 
   1  -1   9     5534.55     5585.76    159.36 o 
   2  -1   9      629.31      613.98     54.58 o 
   3  -1   9     9271.72     9694.85    179.21 o 
   4  -1   9       24.92       73.82     28.20 o 
   5  -1   9      182.47      169.09     60.13 o 
   6  -1   9     2778.89     2648.24    155.89 o 
   7  -1   9     1412.46     1356.72    123.94 o 
   8  -1   9     5138.98     4924.80    214.02 o 
   9  -1   9      116.22      126.78     58.03 o 
  10  -1   9      426.75      506.13    111.75 o 
  11  -1   9       36.50       85.23     80.58 o 
  12  -1   9      646.15      669.51    167.02 o 
  13  -1   9      218.41      402.27    129.77 o 
  14  -1   9     1048.38      920.35    194.96 o 
 -11   0   9     1166.42     1276.97    165.69 o 
 -10   0   9        0.13       39.78    122.99 o 
  -9   0   9      496.80      457.76     96.20 o 
  -8   0   9     1017.03     1059.13    140.08 o 
  -7   0   9      136.31      137.08     65.28 o 
  -6   0   9     3705.16     3286.93    185.50 o 
  -5   0   9      360.36      463.68     92.38 o 
  -4   0   9     1451.07     1396.37    120.32 o 
  -3   0   9      658.25      746.51     70.64 o 
  -2   0   9      848.25      910.61     72.99 o 
  -1   0   9     1627.70     1523.94     78.81 o 
   0   0   9     2621.98     2534.79     96.30 o 
   1   0   9     2067.38     1977.54     83.09 o 
   2   0   9      619.68      606.80     50.97 o 
   3   0   9      706.21      713.71     50.25 o 
   4   0   9       88.72      122.71     26.17 o 
   5   0   9     5414.64     5138.42    195.95 o 
   6   0   9      147.79      122.08     56.10 o 
   7   0   9       84.28      146.14     59.00 o 
   8   0   9     3016.87     3042.77    170.86 o 
   9   0   9      178.58      283.56     75.72 o 
  10   0   9     1481.26     1512.53    168.64 o 
  11   0   9      526.36      539.94    156.29 o 
  12   0   9      401.20      499.86    145.56 o 
  13   0   9      167.80      198.40     96.17 o 
  14   0   9       91.66       11.54     62.96 o 
 -11   1   9       46.25       98.88     53.75 o 
 -10   1   9      313.72      242.24     81.69 o 
  -9   1   9      505.75      569.87    146.58 o 
  -8   1   9      743.09      649.28    113.16 o 
  -7   1   9     1235.62     1320.53    150.02 o 
  -6   1   9       63.23       82.42     61.56 o 
  -5   1   9     2394.87     2212.37    151.48 o 
  -4   1   9     1903.65     1875.63    132.51 o 
  -3   1   9     2434.04     2420.67    254.52 o 
  -2   1   9     2311.43     2513.21    116.11 o 
  -1   1   9      148.27      150.58     37.71 o 
   0   1   9     6346.81     6463.03    431.73 o 
   1   1   9     4117.67     3988.47    170.01 o 
   2   1   9      439.49      387.76     73.07 o 
   3   1   9     6635.25     6165.12    110.36 o 
   4   1   9     2845.42     2986.53    147.82 o 
   5   1   9       95.26      110.50     53.95 o 
   6   1   9      264.62      179.69     60.33 o 
   7   1   9      294.38      385.66     82.53 o 
   8   1   9     1040.92     1170.83    125.86 o 
   9   1   9      562.02      497.78     92.50 o 
  10   1   9        5.37       85.18     47.11 o 
  11   1   9       65.07       68.83     56.69 o 
  12   1   9     1047.57     1049.11    208.12 o 
  13   1   9      539.32      622.75    161.76 o 
  14   1   9      819.40      650.28    170.87 o 
 -10   2   9      171.51      327.59     78.10 o 
  -9   2   9     1487.92     1292.72    160.88 o 
  -8   2   9      330.67      339.43     84.17 o 
  -7   2   9      217.11      292.34     80.64 o 
  -6   2   9     1521.08     1527.96    143.53 o 
  -5   2   9      104.44      114.84     86.04 o 
  -4   2   9     1537.24     1565.47    126.26 o 
  -3   2   9     1261.04     1261.54    111.68 o 
  -2   2   9      613.25      747.94     64.28 o 
  -1   2   9     4019.06     3608.63    229.84 o 
   0   2   9      637.16      782.43     61.29 o 
   1   2   9     6023.10     6208.82    294.90 o 
   2   2   9     1025.01     1074.02     55.82 o 
   3   2   9        4.89       17.19     43.80 o 
   4   2   9      227.81      191.93     59.84 o 
   5   2   9     2286.68     1979.51    127.11 o 
   6   2   9     3441.89     3480.97    167.70 o 
   7   2   9     5000.75     4816.11    201.78 o 
   8   2   9      697.74      738.48    107.30 o 
   9   2   9      822.70      902.65    116.71 o 
  10   2   9       26.51       78.95     51.08 o 
  11   2   9      302.31      295.95     69.70 o 
  13   2   9      752.87      836.33    186.26 o 
  14   2   9      645.87      616.67    160.95 o 
 -10   3   9     1009.48     1118.80    157.04 o 
  -9   3   9       52.76       41.88     67.82 o 
  -8   3   9     1892.45     1658.35    174.79 o 
  -7   3   9      389.95      473.73     99.63 o 
  -6   3   9       36.09       20.25     52.81 o 
  -5   3   9       43.61      119.23     65.28 o 
  -4   3   9       94.97       43.15     53.97 o 
  -3   3   9      982.79     1123.16    116.86 o 
  -2   3   9     3800.88     4041.61    204.39 o 
  -1   3   9     1291.21     1179.14     73.68 o 
   0   3   9     5631.58     5140.56    291.97 o 
   1   3   9     1077.29      998.01     62.23 o 
   2   3   9      387.48      454.72     49.49 o 
   3   3   9     3928.57     3571.73    343.26 o 
   4   3   9      487.97      435.44     79.73 o 
   5   3   9     4090.69     3968.60    173.43 o 
   6   3   9     1433.52     1340.40    112.31 o 
   7   3   9        4.10        6.14     44.19 o 
   8   3   9     1671.32     1532.01    123.47 o 
   9   3   9       12.52       -8.66     48.15 o 
  10   3   9     2716.70     2617.24    167.78 o 
  11   3   9       47.93       82.57     50.42 o 
  12   3   9       39.36       28.14     71.26 o 
  13   3   9      821.98      619.30    156.90 o 
 -10   4   9      293.24      289.37     65.47 o 
  -9   4   9      324.31      370.97     88.97 o 
  -8   4   9        0.30       22.70     43.73 o 
  -7   4   9      507.42      591.09    108.45 o 
  -6   4   9      215.83      227.72     78.99 o 
  -5   4   9      109.90      172.06     71.26 o 
  -4   4   9      266.54      211.61     72.95 o 
  -3   4   9      348.96      523.94     92.12 o 
  -2   4   9     1644.82     1686.24    130.80 o 
  -1   4   9       67.48       95.09     33.56 o 
   0   4   9      522.76      653.22     61.87 o 
   1   4   9      532.33      470.06     49.83 o 
   2   4   9      426.46      448.82     41.12 o 
   3   4   9     1388.43     1354.19    135.64 o 
   4   4   9     2043.77     1896.08    123.97 o 
   5   4   9     1736.13     1634.27    118.89 o 
   6   4   9     2686.88     2454.11    145.23 o 
   7   4   9      979.36      957.81    163.18 o 
   8   4   9       83.02       54.94     57.85 o 
   9   4   9      352.24      352.32     86.00 o 
  10   4   9      118.82      198.56     69.84 o 
  11   4   9     3106.18     3288.36    333.24 o 
  12   4   9     1792.72     1787.00    205.69 o 
  13   4   9        0.06       58.10     58.51 o 
  14   4   9      479.88      472.93    132.20 o 
  15   4   9      224.25      230.59     93.13 o 
  -9   5   9      189.74      276.94     71.87 o 
  -8   5   9      460.77      382.34    109.93 o 
  -7   5   9       94.29      111.43     56.76 o 
  -6   5   9     1141.73      967.08    134.76 o 
  -5   5   9       41.27       25.89     54.86 o 
  -4   5   9      939.84      905.56    124.11 o 
  -3   5   9      394.66      379.93     88.03 o 
  -2   5   9      906.85      872.58    119.55 o 
  -1   5   9     1868.36     1801.55     92.23 o 
   0   5   9      447.11      520.58     58.28 o 
   1   5   9      708.64      860.89    102.99 o 
   2   5   9     1122.30     1182.81     74.95 o 
   3   5   9      318.83      261.42     68.14 o 
   4   5   9     2174.57     2196.89    135.05 o 
   5   5   9     1244.85     1227.71    118.39 o 
   6   5   9     1740.06     1560.12    257.22 o 
   7   5   9     2711.21     2612.13    156.75 o 
   8   5   9      215.60      156.75     67.96 o 
   9   5   9     2051.06     2079.22    149.64 o 
  10   5   9     1460.68     1508.24    140.72 o 
  11   5   9      343.15      326.55     92.02 o 
  12   5   9        2.95       40.47     43.55 o 
  13   5   9     1612.45     1340.24    230.19 o 
  14   5   9      108.39      135.04     71.47 o 
  15   5   9      751.90      754.34    168.04 o 
  -9   6   9      342.59      461.86     92.44 o 
  -8   6   9      299.80      343.28     86.55 o 
  -7   6   9     1086.54     1173.98    151.51 o 
  -6   6   9      224.68      266.55     86.45 o 
  -5   6   9     1784.05     1794.83    156.03 o 
  -4   6   9       43.69       42.11     48.08 o 
  -3   6   9      741.65      769.85    112.04 o 
  -2   6   9      327.07      380.80     84.51 o 
  -1   6   9     2659.11     2592.19    114.29 o 
   0   6   9     6742.89     6934.23    337.75 o 
   1   6   9     9208.21     8816.68    440.50 o 
   2   6   9     1625.81     1666.97    133.81 o 
   3   6   9       10.12        4.66     43.00 o 
   4   6   9      568.37      615.23     94.51 o 
   5   6   9       26.57       17.97     45.17 o 
   6   6   9     3166.81     2931.03    368.36 o 
   7   6   9      133.39      122.70     62.50 o 
   8   6   9     1343.12     1303.61    134.56 o 
   9   6   9       32.57       25.64     54.48 o 
  10   6   9     1495.29     1349.00    144.35 o 
  11   6   9      543.96      587.69    106.37 o 
  12   6   9     1032.25     1063.01    138.15 o 
  13   6   9       34.37       37.86     62.36 o 
  14   6   9      218.90      293.35    107.50 o 
  15   6   9      122.23      125.72     79.16 o 
  -8   7   9      644.78      801.32    126.80 o 
  -7   7   9       71.72      164.50     63.89 o 
  -6   7   9      896.55      916.14    133.37 o 
  -5   7   9      375.32      312.53     77.25 o 
  -4   7   9     1021.70      989.19    130.30 o 
  -3   7   9      609.32      557.76    101.98 o 
  -2   7   9        0.12       57.90     51.34 o 
  -1   7   9     2787.99     2721.21    155.70 o 
   0   7   9     3645.86     3901.25    302.69 o 
   1   7   9       92.91      108.60     38.50 o 
   2   7   9     5807.53     5281.09    644.13 o 
   3   7   9     1425.92     1222.10    110.84 o 
   4   7   9     9351.37     9028.20   1023.71 o 
   5   7   9       68.59       13.41     76.83 o 
   6   7   9      590.64      664.98    104.05 o 
   7   7   9       15.54       66.04     54.34 o 
   8   7   9     1550.05     1542.96    132.55 o 
   9   7   9      242.83      189.76     70.69 o 
  10   7   9      243.82      297.77     82.74 o 
  11   7   9       70.41      102.60     51.66 o 
  12   7   9      150.53      181.66     54.69 o 
  13   7   9      325.14      304.63     69.36 o 
  14   7   9      460.34      475.56    138.28 o 
  15   7   9      125.97      207.31     99.61 o 
  -8   8   9       62.12      167.95     58.84 o 
  -7   8   9      550.18      502.51    102.85 o 
  -6   8   9      151.24      278.64     74.97 o 
  -5   8   9     1230.31     1162.37    144.39 o 
  -4   8   9      791.79      860.67    124.79 o 
  -3   8   9      955.57      997.65    156.50 o 
  -2   8   9     1734.49     1858.09    175.22 o 
  -1   8   9     2094.38     1949.85    137.21 o 
   0   8   9      869.40      927.25     87.64 o 
   1   8   9     4683.87     4417.67    274.46 o 
   2   8   9      473.98      480.96     62.35 o 
   3   8   9        7.07       29.95     41.56 o 
   4   8   9      216.32      203.98     66.97 o 
   5   8   9      578.36      504.43    164.70 o 
   6   8   9     2469.20     2727.26    165.48 o 
   7   8   9      239.42      208.06     72.98 o 
   8   8   9      560.42      556.28    102.47 o 
   9   8   9       54.63       25.77     51.60 o 
  10   8   9      233.52      354.44     84.24 o 
  11   8   9      342.95      443.93     89.41 o 
  12   8   9      107.88      176.34     55.10 o 
  13   8   9     1829.80     1789.32    157.38 o 
  14   8   9      767.29     1074.42    207.92 o 
  15   8   9      375.31      402.27    122.89 o 
  -7   9   9      474.27      715.05    119.95 o 
  -6   9   9      395.46      319.54     74.27 o 
  -5   9   9       86.06      136.15     56.61 o 
  -4   9   9      234.60      218.07     61.57 o 
  -3   9   9      742.15      729.14    113.20 o 
  -2   9   9       65.30      121.21     56.43 o 
  -1   9   9     1547.33     1558.86    178.16 o 
   0   9   9     1430.89     1523.91    158.10 o 
   1   9   9     1208.18     1195.11     93.67 o 
   2   9   9       15.87      -16.44     37.31 o 
   3   9   9     2091.31     2053.90    335.67 o 
   4   9   9       67.05       66.13     42.43 o 
   5   9   9     2099.88     2097.27    215.21 o 
   6   9   9      441.82      491.28     94.13 o 
   7   9   9     1712.95     1517.31    130.84 o 
   8   9   9      605.37      628.89    105.05 o 
   9   9   9     3052.74     2773.42    176.61 o 
  10   9   9      810.76      801.02    118.37 o 
  11   9   9      490.36      605.57    103.78 o 
  12   9   9      128.52       68.61     43.73 o 
  13   9   9      713.82      760.85    119.01 o 
  14   9   9      221.59      256.31    100.01 o 
  15   9   9      757.54      649.27    130.99 o 
  -6  10   9       52.65      145.76     93.74 o 
  -5  10   9      816.96      817.94    120.85 o 
  -4  10   9        2.50      132.74     48.57 o 
  -3  10   9     1191.58     1167.89    139.77 o 
  -2  10   9      690.40      831.07    113.21 o 
  -1  10   9      382.74      523.35     92.12 o 
   0  10   9      235.59      325.29     61.45 o 
   1  10   9        0.48      -17.11     30.83 o 
   2  10   9     1189.73     1069.48    122.42 o 
   3  10   9      433.50      385.82     78.88 o 
   4  10   9     1453.91     1521.96    120.82 o 
   5  10   9       78.32       74.13     49.58 o 
   6  10   9      292.93      260.85     97.68 o 
   7  10   9      168.20       97.87     59.35 o 
   8  10   9     1152.32     1250.18    140.00 o 
   9  10   9        0.12       47.54     51.48 o 
  10  10   9     2132.38     1975.03    149.69 o 
  11  10   9     3038.28     2934.04    185.44 o 
  12  10   9       93.80      152.30     56.31 o 
  13  10   9      199.04      177.90     60.43 o 
  14  10   9       20.90       82.20     71.26 o 
  -5  11   9       28.03      130.58     70.86 o 
  -4  11   9     1293.10     1187.39    213.79 o 
  -3  11   9       34.75      233.02     80.58 o 
  -2  11   9     1888.06     1746.16    199.42 o 
  -1  11   9      217.19      294.97     87.86 o 
   0  11   9       50.23       -6.07     53.65 o 
   1  11   9      544.50      588.94     91.94 o 
   2  11   9      396.33      483.46    133.01 o 
   3  11   9      264.89      407.13    132.00 o 
   4  11   9      522.00      622.95    162.37 o 
   5  11   9       21.43      -13.56     74.71 o 
   6  11   9      757.43      768.51    175.93 o 
   7  11   9      161.68      145.97     96.57 o 
   8  11   9       35.21      142.73     80.37 o 
   9  11   9     1862.03     1850.63    215.82 o 
  10  11   9      241.80      321.50    105.07 o 
  11  11   9     1275.35     1376.07    221.48 o 
  12  11   9     1341.33     1051.54    206.50 o 
  13  11   9       22.41       47.17     60.53 o 
  14  11   9      328.14      305.30     82.60 o 
  -4  12   9       92.39      102.64     66.61 o 
  -3  12   9      338.75      311.17     99.81 o 
  -2  12   9      145.40      227.36     88.67 o 
  -1  12   9      536.24      714.66    155.28 o 
   0  12   9      532.32      396.00     99.81 o 
   1  12   9        0.19      142.93     87.86 o 
   2  12   9      426.07      498.04    139.29 o 
   3  12   9      526.81      530.23    140.71 o 
   4  12   9      109.07       90.70     78.15 o 
   5  12   9      868.16     1096.08    201.44 o 
   6  12   9      146.33      136.45     92.93 o 
   7  12   9     1134.00     1360.28    228.57 o 
   8  12   9      946.03     1070.98    205.09 o 
   9  12   9       75.33      108.92     69.64 o 
  10  12   9      250.25      146.78     75.92 o 
  11  12   9      381.77      473.74    126.74 o 
  12  12   9      140.70      200.23     91.10 o 
  13  12   9      343.59      387.70    101.02 o 
  14  12   9        8.29       72.07     55.88 o 
  -3  13   9        0.59       95.76     67.82 o 
  -2  13   9      154.90      130.99     71.87 o 
  -1  13   9      250.49      317.65     94.14 o 
   2  13   9        8.68      177.75    102.64 o 
   4  13   9      404.56      399.64    129.77 o 
   5  13   9       94.01      130.78     77.74 o 
   6  13   9      602.56      712.64    169.45 o 
   7  13   9      193.64      152.04     89.08 o 
   8  13   9      171.76       81.59     70.25 o 
   9  13   9      548.49      540.96    149.61 o 
  10  13   9       61.90       61.55     68.83 o 
  11  13   9      302.38      428.80    130.78 o 
  12  13   9       35.97      136.86     73.09 o 
   2  14   9      257.09      319.47    125.12 o 
   3  14   9        3.06      133.21     88.88 o 
   4  14   9      597.61      614.24    168.24 o 
   5  14   9     1365.61     1532.77    250.43 o 
   7  14   9      708.59      549.66    145.56 o 
   8  14   9       48.67      111.75     76.73 o 
   9  14   9      196.69      165.40     76.93 o 
  10  14   9      114.79      242.94     93.53 o 
   3  15   9      198.22      233.43    104.47 o 
   4  15   9      178.20      269.67    117.02 o 
   5  15   9      320.09      381.83    140.71 o 
   6  15   9      943.07      890.39    198.81 o 
   7  15   9        0.73      291.74    118.64 o 
   8  15   9      407.33      620.32    177.75 o 
  -6 -12  10      202.70      288.09    101.02 o 
  -5 -12  10      603.99      684.86    114.11 o 
  -4 -12  10       93.80      216.34     75.82 o 
  -3 -12  10       82.50       70.87     47.27 o 
  -2 -12  10      354.19      368.98     83.29 o 
  -1 -12  10      428.74      480.20     98.23 o 
   0 -12  10      361.18      368.76     84.26 o 
   1 -12  10      863.55      974.38    137.01 o 
   2 -12  10        0.83       51.22     57.29 o 
   3 -12  10      554.02      370.69    105.88 o 
  -7 -11  10        0.89       47.65     85.74 o 
  -6 -11  10     1513.88     1342.98    162.05 o 
  -5 -11  10        3.27       39.39     46.21 o 
  -4 -11  10     1235.96     1424.81    168.54 o 
  -3 -11  10      231.97      262.39     75.19 o 
  -2 -11  10      298.53      470.59     93.34 o 
  -1 -11  10      332.18      347.29     83.91 o 
   0 -11  10     1174.85      995.47    142.07 o 
   1 -11  10        0.57       79.52     47.01 o 
   2 -11  10     1137.93     1309.72    160.76 o 
   3 -11  10      189.48      281.54     87.86 o 
   4 -11  10     1250.45     1258.28    156.35 o 
   5 -11  10      404.73      543.21     89.68 o 
  -8 -10  10      210.97      234.04     98.39 o 
  -7 -10  10      368.61      391.75    127.95 o 
  -6 -10  10      176.99      309.67    119.75 o 
  -5 -10  10      876.69      825.83    128.51 o 
  -4 -10  10       19.58      112.42     57.24 o 
  -3 -10  10        0.82       91.88     70.66 o 
  -2 -10  10     1039.54     1059.01    143.02 o 
  -1 -10  10        6.67       79.46     47.27 o 
   0 -10  10     1241.20     1196.34    154.03 o 
   1 -10  10      619.08      582.85    104.87 o 
   2 -10  10      347.13      381.77     83.45 o 
   3 -10  10      520.34      547.77     97.99 o 
   4 -10  10      130.34      174.13     56.89 o 
   5 -10  10      215.11      318.21     69.33 o 
   6 -10  10      191.65      332.83    110.94 o 
  -9  -9  10      537.31      457.75    119.85 o 
  -8  -9  10       21.38       44.94     69.44 o 
  -7  -9  10      136.74       92.72     78.75 o 
  -6  -9  10     1039.82      896.20    128.88 o 
  -5  -9  10        1.46       22.74     46.55 o 
  -4  -9  10     1040.53     1051.21    141.59 o 
  -3  -9  10        2.97       23.67     68.63 o 
  -2  -9  10        1.79       20.15     44.51 o 
  -1  -9  10     1806.66     1555.58    151.51 o 
   0  -9  10      413.68      528.90    105.72 o 
   1  -9  10     2533.41     2532.37    178.66 o 
   2  -9  10      203.58      187.57     65.90 o 
   3  -9  10      926.06      971.14    136.66 o 
   4  -9  10      100.66      124.60     50.87 o 
   5  -9  10      136.63      186.72     57.55 o 
   6  -9  10       57.46      120.86     73.90 o 
   7  -9  10      481.80      684.29    152.45 o 
  -9  -8  10        8.78        3.64     65.80 o 
  -8  -8  10      794.13      671.34    167.83 o 
  -7  -8  10      293.18      330.81    111.96 o 
  -6  -8  10      241.83      355.55     78.08 o 
  -5  -8  10      115.61      130.90     65.25 o 
  -4  -8  10        4.93        3.85     49.52 o 
  -3  -8  10      904.47      791.74    125.95 o 
  -2  -8  10     1304.18     1283.90    148.78 o 
  -1  -8  10      684.16      678.09    117.15 o 
   0  -8  10     1522.00     1402.48    180.08 o 
   1  -8  10       30.27       29.03     68.33 o 
   2  -8  10      934.39      965.05    132.95 o 
   3  -8  10     1363.05     1369.04    148.94 o 
   4  -8  10       38.80      103.77     49.88 o 
   5  -8  10     1343.70     1253.40    144.06 o 
   6  -8  10      134.41       85.03     63.98 o 
   7  -8  10      213.02      256.10    103.45 o 
 -10  -7  10      364.74      223.91     87.46 o 
  -9  -7  10      845.98      908.81    190.91 o 
  -8  -7  10      278.51      273.72    100.62 o 
  -7  -7  10      131.31      119.65     71.06 o 
  -6  -7  10      199.05      125.32     89.48 o 
  -5  -7  10      167.76      336.55     84.92 o 
  -4  -7  10     3088.79     2815.00    181.80 o 
  -3  -7  10       15.80      144.64     94.85 o 
  -2  -7  10     1450.10     1454.88    141.67 o 
  -1  -7  10       58.57       55.11     56.79 o 
   0  -7  10       32.67        4.58     51.50 o 
   1  -7  10      347.04      366.06     89.01 o 
   2  -7  10      181.85      155.54     64.89 o 
   3  -7  10      668.64      601.87    148.90 o 
   4  -7  10      837.08      809.98    119.13 o 
   5  -7  10        1.41       50.72     40.76 o 
   6  -7  10      776.10      843.83    176.54 o 
   7  -7  10     1067.58     1231.12    206.10 o 
   8  -7  10      223.80      209.94     86.04 o 
 -10  -6  10        0.73        8.10     64.99 o 
  -9  -6  10      502.84      329.39    121.67 o 
  -8  -6  10     3152.09     3044.69    289.91 o 
  -7  -6  10       61.43       93.53     76.32 o 
  -6  -6  10     2687.07     2363.84    243.15 o 
  -5  -6  10      322.02      289.84    126.63 o 
  -4  -6  10      747.16      695.34    112.31 o 
  -3  -6  10      934.57      940.09    124.15 o 
  -2  -6  10     4191.69     3923.15    202.09 o 
  -1  -6  10      236.12      266.72     80.62 o 
   0  -6  10      374.67      413.99     92.35 o 
   1  -6  10      317.20      411.97     93.07 o 
   2  -6  10      447.48      467.07     92.19 o 
   3  -6  10      425.81      459.10     91.91 o 
   4  -6  10        1.04       12.24     44.19 o 
   5  -6  10      778.07      856.55    114.41 o 
   6  -6  10       22.49      163.38     69.64 o 
   7  -6  10     1065.93     1164.51    195.37 o 
   8  -6  10      634.30      714.86    157.71 o 
 -10  -5  10      440.10      441.75    138.68 o 
  -9  -5  10      212.68      188.28     97.58 o 
  -8  -5  10      327.97      335.67    116.01 o 
  -7  -5  10     5053.00     4288.37    330.61 o 
  -6  -5  10       13.66       30.98     76.12 o 
  -5  -5  10      355.52      398.40     86.48 o 
  -4  -5  10     1548.99     1678.90    135.14 o 
  -3  -5  10      492.87      567.37    103.63 o 
  -2  -5  10     1320.36     1350.87    135.07 o 
  -1  -5  10      478.67      544.11     96.44 o 
   0  -5  10        2.49       36.21     50.51 o 
   1  -5  10     1045.58     1002.64    136.15 o 
   2  -5  10       35.68       59.52     48.51 o 
   3  -5  10     1026.70     1063.59    117.96 o 
   4  -5  10      856.17      952.96    115.73 o 
   5  -5  10      502.83      544.47     92.39 o 
   6  -5  10     1364.10     1450.58    214.60 o 
   7  -5  10       34.46       75.11     70.25 o 
   8  -5  10      923.79     1089.81    183.22 o 
   9  -5  10      966.62     1019.55    182.01 o 
 -11  -4  10     1182.81     1294.28    238.89 o 
 -10  -4  10      103.65      214.60    101.02 o 
  -9  -4  10     1382.57     1440.31    138.50 o 
  -8  -4  10       84.67       89.98     99.71 o 
  -7  -4  10       25.71      135.96     52.50 o 
  -6  -4  10     1318.26     1343.05    124.94 o 
  -5  -4  10        0.25        2.63     39.92 o 
  -4  -4  10      149.32      121.57     46.85 o 
  -3  -4  10       47.25       60.24     41.15 o 
  -2  -4  10        1.05       27.09     41.78 o 
  -1  -4  10     5427.86     5273.88    159.30 o 
   0  -4  10      118.72      110.97     34.56 o 
   1  -4  10       44.80      108.32     34.69 o 
   2  -4  10      373.13      457.17     62.90 o 
   3  -4  10      418.95      435.05     63.50 o 
   4  -4  10     2974.36     2796.82    121.96 o 
   5  -4  10     2113.81     2164.70    141.02 o 
   6  -4  10     2531.32     2411.02    204.48 o 
   7  -4  10     1291.13     1339.57    124.22 o 
   8  -4  10       67.91      198.48     67.11 o 
   9  -4  10      204.32      345.15     87.05 o 
  10  -4  10      380.98      488.72    124.71 o 
  11  -4  10        0.11       69.85     65.59 o 
  12  -4  10      732.25      592.58    128.96 o 
 -11  -3  10      129.99      156.89     57.24 o 
 -10  -3  10     1252.54     1368.80    166.20 o 
  -9  -3  10       23.33       58.01     49.63 o 
  -8  -3  10     1033.88     1214.76    143.38 o 
  -7  -3  10       99.82      178.10     62.64 o 
  -6  -3  10      139.72      138.00     65.09 o 
  -5  -3  10      598.14      597.95     97.62 o 
  -4  -3  10      943.68      907.51     86.31 o 
  -3  -3  10     1224.32     1200.87     94.44 o 
  -2  -3  10      837.51      759.29     77.07 o 
  -1  -3  10      115.38      171.90     43.39 o 
   0  -3  10     3082.00     2866.07    114.04 o 
   1  -3  10     3252.09     3079.67    117.84 o 
   2  -3  10     1447.40     1437.60     84.03 o 
   3  -3  10     2152.09     2266.19    104.06 o 
   4  -3  10       59.32       78.38     33.43 o 
   5  -3  10      838.71      885.82    111.68 o 
   6  -3  10     5427.83     5236.55    218.43 o 
   7  -3  10      309.92      470.84     90.92 o 
   8  -3  10      784.56      853.00    119.50 o 
   9  -3  10      157.62      256.38     61.40 o 
  10  -3  10      348.58      419.69    116.82 o 
  11  -3  10      425.27      594.81    148.40 o 
  12  -3  10       19.78       10.12     56.48 o 
  13  -3  10      311.28      319.47     70.86 o 
 -11  -2  10        7.65      110.33     49.22 o 
 -10  -2  10      256.51      282.28     74.67 o 
  -9  -2  10      438.50      525.45    100.19 o 
  -8  -2  10      925.50     1146.77    142.79 o 
  -7  -2  10      540.96      648.30    108.41 o 
  -6  -2  10      799.24      783.35    113.30 o 
  -5  -2  10     1218.22     1288.48    121.93 o 
  -4  -2  10       15.60       31.78     45.26 o 
  -3  -2  10       17.73       27.11     36.23 o 
  -2  -2  10     2262.02     2168.11    104.59 o 
  -1  -2  10     4976.25     4438.19    141.19 o 
   0  -2  10      773.02      796.96     72.60 o 
   1  -2  10     9713.43     9393.37    313.67 o 
   2  -2  10       69.52      101.61     34.02 o 
   3  -2  10     1595.72     1692.04     86.03 o 
   4  -2  10     5882.81     5598.23    210.26 o 
   5  -2  10       39.01       -7.79     46.05 o 
   6  -2  10      613.10      674.64    103.75 o 
   7  -2  10     1094.34     1285.29    132.61 o 
   8  -2  10      284.57      412.96     88.89 o 
   9  -2  10     1824.38     1673.21    202.96 o 
  10  -2  10      432.35      345.40     75.60 o 
  11  -2  10     1088.28     1085.96    200.83 o 
  12  -2  10      743.27      702.72    156.09 o 
  13  -2  10       38.89      104.67     54.26 o 
 -11  -1  10      394.87      545.86     98.15 o 
 -10  -1  10      299.61      365.70     85.50 o 
  -9  -1  10      299.31      308.37     75.76 o 
  -8  -1  10      236.28      231.42     64.62 o 
  -7  -1  10       63.84      107.41     56.38 o 
  -6  -1  10       33.94      102.04     60.47 o 
  -5  -1  10      747.56      737.05    113.27 o 
  -4  -1  10      904.67      929.01    113.52 o 
  -3  -1  10     2206.28     1963.68    106.15 o 
  -2  -1  10        0.58      -30.03     30.03 o 
  -1  -1  10     2070.87     2022.95    105.18 o 
   0  -1  10       41.97       56.35     27.78 o 
   1  -1  10     1670.66     1669.42     82.10 o 
   2  -1  10     7180.58     6997.50    159.94 o 
   3  -1  10     5431.42     5673.45    142.55 o 
   4  -1  10     2796.12     2611.42    146.68 o 
   5  -1  10      281.34      257.54     71.13 o 
   6  -1  10       60.82       97.13     58.31 o 
   7  -1  10      817.67      925.32    117.16 o 
   8  -1  10        2.36       91.72     51.68 o 
   9  -1  10      255.29      285.29     78.49 o 
  10  -1  10      363.69      378.57     78.32 o 
  11  -1  10     2078.93     1711.94    204.88 o 
  12  -1  10      274.73      178.97     82.20 o 
  13  -1  10     1356.08     1091.63    211.16 o 
 -11   0  10       21.06       99.81     63.17 o 
 -10   0  10      981.89      985.70    140.31 o 
  -9   0  10      349.24      351.71     91.10 o 
  -8   0  10      399.76      482.94    127.65 o 
  -7   0  10      137.11      204.77     69.86 o 
  -6   0  10       58.68       34.87     59.24 o 
  -5   0  10        0.57       16.66     52.73 o 
  -4   0  10     2505.23     2440.35    153.29 o 
  -3   0  10      463.96      426.44     61.57 o 
  -2   0  10     5912.69     6223.58    308.08 o 
  -1   0  10     4681.85     4452.66    145.14 o 
   0   0  10     6242.42     6113.87    153.81 o 
   1   0  10     4596.35     4615.20    159.78 o 
   2   0  10        0.45       26.45     21.70 o 
   3   0  10       15.43       58.19     48.32 o 
   4   0  10     3843.73     3521.92    166.63 o 
   5   0  10      869.19      948.67    109.80 o 
   6   0  10     6528.78     6295.44    232.42 o 
   7   0  10      125.56      179.37     65.16 o 
   8   0  10     1346.46     1449.88    141.35 o 
   9   0  10      199.53      169.36     86.35 o 
  10   0  10      328.11      392.80     78.01 o 
  11   0  10      180.09      211.16     87.46 o 
  12   0  10     1087.39      915.29    184.43 o 
  13   0  10      450.04      344.58    119.45 o 
  14   0  10      939.14      789.16    172.29 o 
 -10   1  10       99.03      208.72     64.75 o 
  -9   1  10      105.58      152.76     65.55 o 
  -8   1  10      666.20      640.81    111.32 o 
  -7   1  10      213.18      233.90     70.42 o 
  -6   1  10      962.15     1078.45    133.94 o 
  -5   1  10      435.10      404.75    105.88 o 
  -4   1  10      110.78      206.98     70.63 o 
  -3   1  10     2165.24     2366.69    126.03 o 
  -2   1  10      483.93      556.50     65.87 o 
  -1   1  10     2338.81     2432.92    208.66 o 
   0   1  10     4460.96     4356.37    179.33 o 
   1   1  10      729.77      844.05     60.65 o 
   2   1  10      896.75      890.33     55.08 o 
   3   1  10     1990.76     1878.71    132.51 o 
   4   1  10     5603.71     5339.05    202.55 o 
   5   1  10       35.69       56.17     52.46 o 
   6   1  10     1900.24     1957.78    135.99 o 
   7   1  10       38.72       47.16     54.85 o 
   8   1  10     4295.24     4204.33    203.71 o 
   9   1  10      286.94      362.10     87.07 o 
  10   1  10     1087.84     1151.06    132.93 o 
  11   1  10      106.87      161.27     59.72 o 
  12   1  10       89.30       96.57     74.91 o 
  13   1  10      188.86      210.55     97.58 o 
  14   1  10      205.59      267.64     98.59 o 
 -10   2  10      222.14      311.73     72.82 o 
  -9   2  10      279.40      188.31     70.05 o 
  -8   2  10       71.06      100.97     52.28 o 
  -7   2  10     1454.29     1482.96    159.90 o 
  -6   2  10      594.97      513.06     98.95 o 
  -5   2  10     1046.85     1093.92    129.58 o 
  -4   2  10      784.02      787.30    111.94 o 
  -3   2  10      334.72      373.11     82.03 o 
  -2   2  10     4222.56     4129.75    221.05 o 
  -1   2  10       78.09      132.74     38.33 o 
   0   2  10        8.83       -2.37     22.16 o 
   1   2  10      914.82      759.99     57.59 o 
   2   2  10     1185.32     1130.52    108.56 o 
   3   2  10      497.91      673.87     91.65 o 
   4   2  10     2570.38     2543.64    158.72 o 
   5   2  10      306.71      300.44     73.58 o 
   6   2  10     2939.78     2722.89    155.95 o 
   7   2  10      249.92      229.48     75.10 o 
   8   2  10     1503.15     1470.51    140.41 o 
   9   2  10       50.69       60.75     52.12 o 
  10   2  10      339.49      358.33     87.06 o 
  11   2  10     1547.79     1670.99    145.48 o 
  12   2  10      100.19      149.21     87.66 o 
  13   2  10      263.72      316.43    111.55 o 
  14   2  10       56.71       39.68     72.28 o 
 -10   3  10       22.63       83.01     65.80 o 
  -9   3  10      981.21      853.47    135.06 o 
  -8   3  10      585.17      521.20    106.19 o 
  -7   3  10      529.87      452.57     96.75 o 
  -6   3  10      884.53      878.07    151.23 o 
  -5   3  10      664.05      828.85    118.82 o 
  -4   3  10     1117.21     1043.36    205.09 o 
  -3   3  10     3609.42     3713.01    184.37 o 
  -2   3  10      721.97      835.19     71.21 o 
  -1   3  10     6907.71     6786.45    314.18 o 
   0   3  10       38.64       54.45     26.83 o 
   1   3  10       47.66       50.41     24.29 o 
   2   3  10     1240.36     1037.95    106.49 o 
   3   3  10      177.26      178.69     60.11 o 
   4   3  10     2753.97     2417.07    186.66 o 
   5   3  10      446.64      400.61     80.54 o 
   6   3  10       90.04      104.46     57.99 o 
   7   3  10      916.97      899.85    114.70 o 
   8   3  10      211.22      260.26     83.21 o 
   9   3  10      824.45      817.78    118.28 o 
  10   3  10      697.50      717.07    112.26 o 
  11   3  10      145.50      148.33     64.34 o 
  12   3  10     1191.90     1115.05    139.39 o 
  13   3  10     1207.11      980.48    211.77 o 
  14   3  10      764.03      705.55    171.68 o 
  -9   4  10        0.10      134.95     84.52 o 
  -8   4  10      202.50      219.40     68.18 o 
  -7   4  10      677.42      680.61    148.80 o 
  -6   4  10       25.89        3.15     46.96 o 
  -5   4  10     2013.12     2071.44    158.66 o 
  -4   4  10      351.85      312.96     81.03 o 
  -3   4  10      428.67      381.80     85.02 o 
  -2   4  10     2413.90     2206.67    141.60 o 
  -1   4  10      229.51      255.57     49.99 o 
   0   4  10     2631.06     2617.88    221.21 o 
   1   4  10      511.88      477.56     54.17 o 
   2   4  10       90.36       90.47     45.42 o 
   3   4  10      240.57      193.36     84.12 o 
   4   4  10     1135.09     1286.99    115.57 o 
   5   4  10     3449.59     3216.79    202.55 o 
   6   4  10     1676.37     1486.46    128.13 o 
   7   4  10     1864.39     1775.38    230.29 o 
   8   4  10     1393.38     1410.19    146.47 o 
   9   4  10      224.16      265.20     78.23 o 
  10   4  10      838.64     1037.74    131.66 o 
  11   4  10     7225.84     6814.05    278.38 o 
  12   4  10      157.98      216.53     65.29 o 
  13   4  10      543.80      516.05    152.24 o 
  14   4  10      355.01      392.56    120.05 o 
  -9   5  10      229.67      368.64     79.93 o 
  -8   5  10       59.87      103.52     57.19 o 
  -7   5  10      335.21      401.70     89.95 o 
  -6   5  10      450.53      522.47    107.40 o 
  -5   5  10        2.39       57.31     58.75 o 
  -4   5  10      882.72      958.72    215.82 o 
  -3   5  10      333.24      329.96     78.49 o 
  -2   5  10     3195.10     3034.38    199.32 o 
  -1   5  10     1291.82     1440.37    116.75 o 
   0   5  10       78.83       73.11     33.85 o 
   1   5  10        1.65       25.66     25.73 o 
   2   5  10     3046.10     2947.68    341.44 o 
   3   5  10      211.61      217.76     73.59 o 
   4   5  10     4758.75     4043.68    185.68 o 
   5   5  10       19.66        6.74     50.38 o 
   6   5  10      183.40      199.12     69.99 o 
   7   5  10     1119.92     1092.51    125.44 o 
   8   5  10       54.57      100.48     60.65 o 
   9   5  10     2989.79     2688.60    173.31 o 
  10   5  10     1173.62     1340.46    145.75 o 
  11   5  10      132.87      206.78     76.83 o 
  12   5  10      977.26     1016.38    131.80 o 
  13   5  10        4.65       21.46     61.95 o 
  14   5  10       86.44      122.69     79.36 o 
  -8   6  10      105.93      129.59     58.45 o 
  -7   6  10        2.82        8.55     39.58 o 
  -6   6  10      332.80      428.71     92.72 o 
  -5   6  10     1324.15     1326.82    149.99 o 
  -4   6  10      257.15      317.39     79.94 o 
  -3   6  10      811.72      839.71    117.23 o 
  -2   6  10       11.35       47.27     49.67 o 
  -1   6  10     4136.11     4330.22    238.15 o 
   0   6  10     2259.82     2192.47    104.83 o 
   1   6  10       14.90       24.82     23.96 o 
   2   6  10      253.55      273.28     78.55 o 
   3   6  10      522.07      586.24     94.39 o 
   4   6  10     1035.10     1050.92    142.63 o 
   5   6  10     4725.56     4475.80    202.42 o 
   6   6  10     2330.59     2210.53    151.14 o 
   7   6  10     2620.80     2565.25    162.95 o 
   8   6  10      926.05      961.24    144.86 o 
   9   6  10       65.55       96.70     62.07 o 
  10   6  10      107.65      129.71     62.15 o 
  11   6  10     1287.45     1409.18    137.94 o 
  12   6  10      126.07      226.04     58.45 o 
  13   6  10     1609.22     1519.03    141.26 o 
  14   6  10        0.12      -47.98     71.67 o 
  15   6  10      203.44      154.67     78.55 o 
  -8   7  10        5.94      134.99     49.82 o 
  -7   7  10     1349.86     1306.94    162.90 o 
  -6   7  10       66.88      130.65     73.29 o 
  -5   7  10      219.26      287.23     74.14 o 
  -4   7  10     1093.53     1244.97    143.51 o 
  -3   7  10        1.30       15.37     41.88 o 
  -2   7  10     1280.38     1100.99    127.43 o 
  -1   7  10     1549.61     1485.25    127.85 o 
   0   7  10     1467.11     1572.85     97.46 o 
   1   7  10      748.54      587.77    128.46 o 
   2   7  10        0.34      -33.66     34.81 o 
   3   7  10        8.24       32.19     44.31 o 
   4   7  10     1380.85     1416.68    134.17 o 
   5   7  10       12.79      -17.50     52.78 o 
   6   7  10     1888.89     1714.84    162.37 o 
   7   7  10      631.49      612.23    106.11 o 
   8   7  10     1098.55     1048.04    130.63 o 
   9   7  10      592.63      615.05    110.26 o 
  10   7  10        2.82       47.81     50.86 o 
  11   7  10      245.28      263.85     88.17 o 
  12   7  10      775.95      736.57    114.03 o 
  13   7  10        1.31      106.68     52.11 o 
  14   7  10      854.77      843.42    182.61 o 
  15   7  10      149.80      186.26     78.75 o 
  -7   8  10      281.76      432.04     84.99 o 
  -6   8  10     1153.17     1286.74    159.84 o 
  -5   8  10      416.85      462.94    127.95 o 
  -4   8  10      737.46      730.57    112.13 o 
  -3   8  10      651.68      702.39    109.12 o 
  -2   8  10      218.62      349.77     76.85 o 
  -1   8  10      140.60      155.21     59.25 o 
   0   8  10      799.09      787.16     97.06 o 
   1   8  10       25.85       70.91     52.81 o 
   2   8  10     2192.88     2105.37    190.81 o 
   3   8  10       15.46       16.65     42.32 o 
   4   8  10      552.43      513.25     95.15 o 
   5   8  10      711.84      709.03    110.81 o 
   6   8  10      129.79      174.98     69.12 o 
   7   8  10      313.31      427.50     96.00 o 
   8   8  10      592.86      705.90    114.77 o 
   9   8  10       82.38      135.55     61.94 o 
  10   8  10      651.54      580.31    107.73 o 
  11   8  10      389.59      371.10     87.09 o 
  12   8  10      549.85      626.91    101.69 o 
  13   8  10      210.93      212.95     62.92 o 
  14   8  10       65.21       81.18     73.90 o 
  15   8  10      145.29      143.74     75.72 o 
  -6   9  10       58.26      224.52     66.78 o 
  -5   9  10      245.33      351.79     75.72 o 
  -4   9  10      596.88      695.67    108.22 o 
  -3   9  10      503.76      633.05    102.68 o 
  -2   9  10      397.43      375.28     73.69 o 
  -1   9  10      798.03      855.60    202.55 o 
   0   9  10        5.65       26.68     32.63 o 
   1   9  10     1137.63     1136.87    127.61 o 
   2   9  10      268.07      159.70    101.53 o 
   3   9  10     3589.55     3338.99    475.56 o 
   4   9  10      367.03      413.63     82.74 o 
   5   9  10     1227.89     1217.50    132.71 o 
   6   9  10      847.05      905.49    186.66 o 
   7   9  10       96.74      143.10     66.38 o 
   8   9  10       99.56       44.80     53.25 o 
   9   9  10      759.80      780.81    119.67 o 
  10   9  10      896.99      941.34    128.80 o 
  11   9  10      337.54      392.92     79.93 o 
  12   9  10      113.38      119.06     55.11 o 
  13   9  10      342.87      381.76     79.34 o 
  14   9  10      678.57      634.69    153.26 o 
  15   9  10      239.10      179.98     70.66 o 
  -6  10  10      239.50      347.76     68.73 o 
  -5  10  10       10.29      145.04     56.79 o 
  -4  10  10      109.98      210.08     89.48 o 
  -3  10  10     1064.98     1177.17    142.00 o 
  -2  10  10       29.49       37.52     50.11 o 
  -1  10  10      850.49      910.27    116.10 o 
   0  10  10      232.97      109.93     89.28 o 
   1  10  10     1070.62     1149.29    130.64 o 
   2  10  10      217.54      304.39     74.39 o 
   3  10  10       15.77       20.78     59.52 o 
   4  10  10       67.70      152.74     53.70 o 
   5  10  10     2379.15     2191.79    150.98 o 
   6  10  10      105.93      136.31     91.81 o 
   7  10  10     3981.40     3601.34    273.82 o 
   8  10  10      407.19      549.12    101.48 o 
   9  10  10      690.18      616.94    108.53 o 
  10  10  10      153.05      199.15     85.54 o 
  11  10  10       26.37       67.87     43.77 o 
  12  10  10      314.57      445.14     82.09 o 
  13  10  10      187.06      138.83     56.88 o 
  14  10  10      236.06      218.92     59.82 o 
  -5  11  10      235.92      328.99     78.75 o 
  -4  11  10       33.96      137.87     68.43 o 
  -3  11  10       73.09      118.30     51.41 o 
  -2  11  10     1970.78     1974.78    147.45 o 
  -1  11  10      100.55      110.34     63.37 o 
   0  11  10      406.95      407.74    109.53 o 
   1  11  10       11.48       72.23     47.19 o 
   2  11  10      119.04      184.36     77.03 o 
   3  11  10     1067.44     1001.46    120.09 o 
   4  11  10       12.90       37.47     39.91 o 
   5  11  10      154.31      240.39     61.36 o 
   6  11  10      917.59     1149.80    113.15 o 
   7  11  10      149.18      189.76     60.93 o 
   8  11  10     1447.25     1387.36    133.28 o 
   9  11  10      711.87      697.25    163.99 o 
  10  11  10     1107.72     1421.63    227.96 o 
  11  11  10      427.96      359.76    122.48 o 
  12  11  10        5.66       43.93     57.29 o 
  13  11  10       25.10      204.88     96.77 o 
  14  11  10      177.46      173.50     69.04 o 
  -4  12  10     1638.16     1539.86    168.04 o 
  -3  12  10        1.32       97.99     54.86 o 
  -2  12  10      551.41      518.08    107.10 o 
   2  12  10      144.57      181.40     88.88 o 
   3  12  10       23.33      117.02     75.11 o 
   4  12  10      854.08      887.15    180.79 o 
   5  12  10        0.24       77.34     77.54 o 
   6  12  10      465.38      439.73    135.44 o 
   7  12  10      659.42      720.53    177.55 o 
   8  12  10        2.52       23.69     61.34 o 
   9  12  10      423.61      443.58    123.90 o 
  10  12  10      503.49      958.41    203.26 o 
  11  12  10        3.38       30.98     70.25 o 
  12  12  10     1050.69      879.66    196.18 o 
  13  12  10        5.95       27.53     57.70 o 
   2  13  10        6.59      122.69     94.75 o 
   3  13  10      370.27      480.62    132.61 o 
   4  13  10        5.53       71.47     71.87 o 
   5  13  10      712.90      819.33    184.43 o 
   6  13  10      165.17      218.04    107.30 o 
   7  13  10      658.29      637.73    164.80 o 
   8  13  10      620.17      489.33    146.37 o 
   9  13  10        1.47       96.37     69.24 o 
  10  13  10       92.42      203.87     90.90 o 
  11  13  10      132.87      210.35     79.16 o 
  12  13  10       11.76       70.25     58.31 o 
   2  14  10       94.84      187.67     94.34 o 
   3  14  10      207.88      357.73    123.09 o 
   5  14  10        1.25       18.22     62.36 o 
   6  14  10      977.15     1094.46    214.80 o 
   7  14  10       16.64      119.24     75.92 o 
   8  14  10      280.72      459.57    136.05 o 
   9  14  10      523.65      560.59    156.29 o 
  10  14  10       16.19       64.18     63.17 o 
   3  15  10      318.11      427.78    135.44 o 
   4  15  10      230.96      322.51    117.22 o 
   5  15  10      646.15      832.69    181.60 o 
  -3 -12  11      830.47      855.97    181.20 o 
  -2 -12  11      487.95      554.52    143.34 o 
  -1 -12  11      550.55      616.47    145.56 o 
   0 -12  11      231.79      289.51     84.63 o 
   1 -12  11       10.56       -9.92     58.31 o 
  -6 -11  11       14.44       98.80     70.45 o 
  -5 -11  11      611.16      734.92    121.11 o 
  -4 -11  11       10.50       90.44     55.74 o 
  -3 -11  11       63.65      152.15     70.96 o 
  -2 -11  11      318.17      305.60    132.81 o 
  -1 -11  11     1098.67     1074.76    148.19 o 
   0 -11  11      187.83      227.50     68.51 o 
   1 -11  11     1442.54     1776.24    170.21 o 
   2 -11  11       30.88       44.83     58.21 o 
   3 -11  11       39.90       23.69     64.79 o 
  -7 -10  11       12.84       92.32     67.42 o 
  -6 -10  11     1264.89     1200.47    153.39 o 
  -5 -10  11       27.20      196.64     59.12 o 
  -4 -10  11      191.53      197.97     61.66 o 
  -3 -10  11      243.54      294.03     71.36 o 
  -2 -10  11      531.39      571.88    102.86 o 
  -1 -10  11      604.94      674.22    115.61 o 
   0 -10  11      312.07      364.43     81.85 o 
   1 -10  11       28.63       96.19     50.04 o 
   2 -10  11      945.87     1011.85    142.10 o 
   3 -10  11      101.75      206.52     59.93 o 
   4 -10  11      633.18      644.61    149.61 o 
   5 -10  11      164.66      311.78     86.65 o 
   6 -10  11       51.09       90.70     61.55 o 
  -8  -9  11      484.79      421.71    121.27 o 
  -7  -9  11      270.14      234.85    103.25 o 
  -6  -9  11      138.21      305.45     73.73 o 
  -5  -9  11      551.57      448.26     93.04 o 
  -4  -9  11      422.11      557.20    102.24 o 
  -3  -9  11     1202.34     1257.71    154.47 o 
  -2  -9  11      423.26      430.79     93.82 o 
  -1  -9  11       18.53       75.72     52.84 o 
   0  -9  11      443.62      378.46     88.79 o 
   1  -9  11      450.72      365.99     82.93 o 
   2  -9  11       18.49       64.38     42.73 o 
   3  -9  11      551.65      574.35    101.12 o 
   4  -9  11       22.41      140.64     51.26 o 
   5  -9  11      170.86      254.28    101.43 o 
   6  -9  11      820.56      896.87    180.79 o 
   7  -9  11       43.01       89.48     67.82 o 
  -9  -8  11      562.27      503.70    132.81 o 
  -8  -8  11      264.96      269.67    104.47 o 
  -7  -8  11       77.25      116.01     73.90 o 
  -6  -8  11      324.06      204.68    100.62 o 
  -5  -8  11      269.34      279.06     73.06 o 
  -4  -8  11     1615.79     1448.79    160.74 o 
  -3  -8  11      764.23      662.38    115.39 o 
  -2  -8  11        0.42       89.76     60.29 o 
  -1  -8  11     2618.56     2426.28    273.92 o 
   0  -8  11        2.43       78.02     59.72 o 
   1  -8  11     2931.60     2820.80    235.66 o 
   2  -8  11      432.46      394.85     84.50 o 
   3  -8  11       72.24      104.19     51.95 o 
   4  -8  11      503.70      596.22    156.90 o 
   5  -8  11      252.55      285.66    105.68 o 
   6  -8  11      366.75      399.24    129.77 o 
   7  -8  11      469.30      294.97    105.68 o 
  -8  -7  11     1558.84     1511.11    247.20 o 
  -7  -7  11      233.97      394.58    129.17 o 
  -6  -7  11      119.87      161.76     87.26 o 
  -5  -7  11      677.75      712.78    111.13 o 
  -4  -7  11      275.81      308.88     82.59 o 
  -3  -7  11     5040.82     4901.40    237.65 o 
  -2  -7  11     1533.92     1494.65    142.96 o 
  -1  -7  11        0.46      -28.17     53.55 o 
   0  -7  11      499.11      483.84     99.36 o 
   1  -7  11      881.14      960.15    177.35 o 
   2  -7  11      260.84      250.92     72.68 o 
   3  -7  11     1894.35     1859.05    146.08 o 
   4  -7  11        0.65      147.18     74.71 o 
   5  -7  11      993.07     1017.13    198.81 o 
   6  -7  11      561.36      744.22    167.02 o 
   7  -7  11      159.79      267.85     98.39 o 
   8  -7  11      521.09      538.93    136.86 o 
  -9  -6  11      249.09      172.69     80.78 o 
  -7  -6  11      818.20      893.02    184.03 o 
  -6  -6  11      301.27      410.78    124.71 o 
  -5  -6  11      256.28      257.31     71.78 o 
  -4  -6  11      569.00      563.74    101.17 o 
  -3  -6  11      627.57      535.18    100.17 o 
  -2  -6  11      506.34      507.52     99.51 o 
  -1  -6  11      711.46      666.16    108.87 o 
   0  -6  11        0.10       -3.97     62.56 o 
   1  -6  11      103.59      119.03     62.84 o 
   2  -6  11     1952.36     1840.80    142.64 o 
   3  -6  11      550.69      655.83    106.01 o 
   4  -6  11     4013.79     3704.90    299.23 o 
   5  -6  11        3.22       44.94     80.98 o 
   6  -6  11      524.70      578.61    153.66 o 
   7  -6  11      458.30      416.85    121.47 o 
   8  -6  11       52.94      167.02     71.47 o 
 -10  -5  11      760.42     1000.32    196.58 o 
  -9  -5  11      297.25      502.89    142.32 o 
  -8  -5  11     1061.90     1329.31    226.55 o 
  -7  -5  11       35.28       54.66     63.77 o 
  -6  -5  11      975.28      858.40    173.70 o 
  -5  -5  11      893.15      888.97    177.35 o 
  -4  -5  11        0.32       -3.61     46.93 o 
  -3  -5  11      764.49      725.41    111.65 o 
  -2  -5  11      604.45      515.69     99.04 o 
  -1  -5  11      146.30      179.91     68.65 o 
   0  -5  11      293.65      344.75     79.58 o 
   1  -5  11        4.03       62.72     51.41 o 
   2  -5  11      712.08      805.11    110.56 o 
   3  -5  11       65.85      120.24     52.60 o 
   4  -5  11      306.20      308.54    121.27 o 
   5  -5  11     1843.64     1779.36    211.97 o 
   6  -5  11      507.60      639.95    153.05 o 
   7  -5  11      278.33      315.02    130.78 o 
   8  -5  11      905.83     1033.52    191.93 o 
   9  -5  11      126.38      339.51    105.28 o 
 -10  -4  11      240.26      374.74    108.92 o 
  -9  -4  11      893.08     1126.65    215.61 o 
  -8  -4  11        0.22       67.62     65.39 o 
  -7  -4  11     4238.17     4379.27    331.62 o 
  -6  -4  11      226.80      310.77    109.93 o 
  -5  -4  11     2129.68     2108.88    146.07 o 
  -4  -4  11       67.38       72.40     42.55 o 
  -3  -4  11      529.17      587.01     78.04 o 
  -2  -4  11       45.20       44.56     45.77 o 
  -1  -4  11     2443.36     2210.56    111.00 o 
   0  -4  11     1802.31     1694.11     94.54 o 
   1  -4  11      385.05      412.35     60.96 o 
   2  -4  11        3.23       59.31     37.06 o 
   3  -4  11      753.33      925.50    108.31 o 
   4  -4  11     1258.24     1298.16    119.82 o 
   5  -4  11      279.02      307.10     77.02 o 
   6  -4  11     1484.40     1397.74    138.38 o 
   7  -4  11        0.74       44.05     45.75 o 
   8  -4  11      101.89      170.72     52.98 o 
   9  -4  11      997.50     1132.19    133.02 o 
  10  -4  11       35.31      153.05     63.98 o 
 -11  -3  11      319.03      524.15    110.74 o 
 -10  -3  11        0.71       82.76     49.23 o 
  -9  -3  11      548.13      673.25    114.11 o 
  -8  -3  11      349.82      416.26     80.80 o 
  -7  -3  11      362.36      517.65     97.18 o 
  -6  -3  11     1487.93     1500.63    126.35 o 
  -5  -3  11     2064.14     1905.29    191.12 o 
  -4  -3  11      963.48     1040.90     95.11 o 
  -3  -3  11     3231.85     3095.51    135.65 o 
  -2  -3  11     3315.86     3210.53    134.62 o 
  -1  -3  11       17.45       13.78     56.55 o 
   0  -3  11      351.61      421.88     62.75 o 
   1  -3  11      787.43      848.87     78.40 o 
   2  -3  11     2556.09     2392.92    109.91 o 
   3  -3  11      169.42      205.15     67.36 o 
   4  -3  11     5998.59     6066.21    229.71 o 
   5  -3  11      513.86      595.49     99.23 o 
   6  -3  11      805.64      908.02    118.68 o 
   7  -3  11      885.86     1012.82    126.21 o 
   8  -3  11       70.99      148.67     54.21 o 
   9  -3  11        2.26       73.33     43.17 o 
  10  -3  11     1215.43     1042.45    127.81 o 
  11  -3  11        9.91      163.38     76.73 o 
  12  -3  11      333.08      250.23     90.29 o 
 -11  -2  11      130.38      226.75     68.02 o 
 -10  -2  11      904.11     1116.37    153.69 o 
  -9  -2  11      123.92      140.42     55.98 o 
  -8  -2  11      400.48      631.65    101.37 o 
  -7  -2  11       92.83      116.85     51.20 o 
  -6  -2  11      214.35      384.09     86.94 o 
  -5  -2  11     1438.51     1401.86    138.61 o 
  -4  -2  11       37.37       54.31     44.92 o 
  -3  -2  11        4.23      -13.00     34.45 o 
  -2  -2  11      755.15      686.74     78.57 o 
  -1  -2  11      667.81      582.83     70.56 o 
   0  -2  11     2245.53     2233.80    104.13 o 
   1  -2  11     2239.39     2130.65    100.55 o 
   2  -2  11      235.48      263.82     71.16 o 
   3  -2  11      664.44      569.51     96.59 o 
   4  -2  11     1115.56     1123.54    122.25 o 
   5  -2  11     2913.04     2748.80    162.96 o 
   6  -2  11     3711.40     3817.84    256.20 o 
   7  -2  11      324.06      346.23     83.74 o 
   8  -2  11     1524.64     1478.71    135.80 o 
   9  -2  11        3.08       85.77     55.47 o 
  10  -2  11       66.63      149.46     52.54 o 
  11  -2  11      518.24      442.77    118.23 o 
  12  -2  11        1.16       22.07     64.18 o 
  13  -2  11       96.62      147.59     75.52 o 
 -10  -1  11       31.97      129.57     57.29 o 
  -9  -1  11      413.60      429.13     94.05 o 
  -8  -1  11      431.68      504.85     92.98 o 
  -7  -1  11      781.56      894.56    126.79 o 
  -6  -1  11      233.64      235.15    135.95 o 
  -5  -1  11      307.88      363.28     82.47 o 
  -4  -1  11      499.74      554.52     96.77 o 
  -3  -1  11      352.88      434.61     67.15 o 
  -2  -1  11      257.16      250.20     69.50 o 
  -1  -1  11     2147.92     2115.36    157.82 o 
   0  -1  11     1971.54     1912.31     94.81 o 
   1  -1  11     2853.76     2573.05    105.53 o 
   2  -1  11     8558.28     8263.58    476.27 o 
   3  -1  11      976.63     1147.22    118.75 o 
   4  -1  11     2860.96     2868.79    164.19 o 
   5  -1  11       33.36      125.82     60.44 o 
   6  -1  11      376.35      429.79     89.74 o 
   7  -1  11     2976.58     2773.57    171.21 o 
   8  -1  11      522.54      649.37    109.24 o 
   9  -1  11     1635.08     1662.53    136.09 o 
  10  -1  11      678.47      709.88    107.95 o 
  11  -1  11      120.15      177.96     82.40 o 
  12  -1  11      249.43      298.21    105.48 o 
  13  -1  11       92.50      308.13    101.63 o 
 -10   0  11      671.30      748.30    118.37 o 
  -9   0  11       51.66       91.82     45.64 o 
  -8   0  11      676.71      730.86    117.61 o 
  -7   0  11       43.60       84.16     54.28 o 
  -6   0  11      252.59      287.48     71.55 o 
  -5   0  11      190.17      231.16     72.31 o 
  -4   0  11       22.00       56.78     98.90 o 
  -3   0  11     2600.18     2621.51    246.74 o 
  -2   0  11       42.73       62.19     36.29 o 
  -1   0  11      271.30      335.18     55.96 o 
   0   0  11     1358.75     1196.57    134.53 o 
   1   0  11      968.30     1135.62    112.91 o 
   2   0  11     1186.63     1065.43    113.38 o 
   3   0  11     3268.91     3004.64    160.42 o 
   4   0  11      199.65      157.79     63.91 o 
   5   0  11     6916.30     6839.11    337.19 o 
   6   0  11      107.07      201.64     70.72 o 
   7   0  11       44.32      122.66     64.60 o 
   8   0  11      270.99      355.03     88.62 o 
   9   0  11      884.18      996.88    128.50 o 
  10   0  11      954.86      830.17    119.89 o 
  11   0  11     2361.30     2020.54    152.41 o 
  12   0  11        0.98      153.66     94.55 o 
  13   0  11      256.52      414.42    124.91 o 
 -10   1  11      900.44      865.72    129.49 o 
  -9   1  11      708.96      741.14    125.15 o 
  -8   1  11      194.67      260.01     72.00 o 
  -7   1  11       30.09       70.52     47.02 o 
  -6   1  11      207.67      313.85     80.90 o 
  -5   1  11        1.60       29.71     47.44 o 
  -4   1  11     3415.53     3543.97    459.37 o 
  -3   1  11     1624.55     1536.19    129.83 o 
  -2   1  11     8198.80     8374.40    230.45 o 
  -1   1  11      630.26      620.51     67.90 o 
   0   1  11      421.84      422.57     55.16 o 
   1   1  11      693.39      740.33     95.76 o 
   2   1  11     2991.06     2838.95    293.96 o 
   3   1  11     1852.66     1721.95    196.18 o 
   4   1  11     3937.53     3731.54    180.32 o 
   5   1  11       24.27       70.53     53.33 o 
   6   1  11      460.23      371.09     84.48 o 
   7   1  11       70.96       38.73     58.21 o 
   8   1  11      378.72      524.00     99.32 o 
   9   1  11       58.70       57.57     52.73 o 
  10   1  11      312.62      337.41     87.46 o 
  11   1  11        3.33       93.25     52.10 o 
  12   1  11     1764.89     1589.26    248.21 o 
  13   1  11        7.16       97.38     78.15 o 
  14   1  11     1302.74     1086.57    214.80 o 
 -10   2  11        3.29       59.32     66.40 o 
  -9   2  11       89.10      247.71     68.68 o 
  -8   2  11      273.23      240.08     66.57 o 
  -7   2  11      165.36      243.40     70.77 o 
  -6   2  11      620.49      620.12    101.74 o 
  -5   2  11     1708.76     1690.79    147.07 o 
  -4   2  11      684.01      796.99    116.92 o 
  -3   2  11     1452.26     1294.47    129.53 o 
  -2   2  11     4220.59     4335.99    218.02 o 
  -1   2  11     2646.47     2521.85    109.35 o 
   0   2  11     4608.01     4307.55    225.91 o 
   1   2  11      206.13      203.90     57.93 o 
   2   2  11      979.42      921.27    184.43 o 
   3   2  11     1416.89     1268.52    116.00 o 
   4   2  11      223.79      207.34     68.98 o 
   5   2  11     3940.13     3546.16    247.50 o 
   6   2  11      161.74      132.82     65.46 o 
   7   2  11      255.43      256.46     78.71 o 
   8   2  11       22.41      104.19     61.75 o 
   9   2  11      300.05      332.81     82.86 o 
  10   2  11     1388.62     1322.50    143.98 o 
  11   2  11       83.29      169.63     53.65 o 
  12   2  11      264.93      241.32     93.53 o 
  13   2  11      414.02      457.14    136.86 o 
  14   2  11      131.72      233.63     89.69 o 
  -9   3  11      154.39      186.62     60.59 o 
  -8   3  11       69.87      115.55     51.17 o 
  -7   3  11     1268.55     1214.18    150.89 o 
  -6   3  11       45.21       39.55     47.81 o 
  -5   3  11       15.39       63.61     47.61 o 
  -4   3  11     1399.83     1553.73    139.42 o 
  -3   3  11       88.48       91.95     54.84 o 
  -2   3  11     1297.45     1473.13    124.41 o 
  -1   3  11      225.36      232.27     48.54 o 
   0   3  11       29.29       39.91     28.47 o 
   1   3  11      803.64      889.12    102.71 o 
   2   3  11        6.52      -17.32     38.04 o 
   3   3  11     3147.93     2547.13    150.28 o 
   4   3  11     1121.55      906.66    112.30 o 
   5   3  11      773.33      729.69    107.10 o 
   6   3  11       65.35       85.69     56.72 o 
   7   3  11      307.58      346.29     87.18 o 
   8   3  11      645.83      691.75    109.35 o 
   9   3  11     1128.82     1183.17    204.48 o 
  10   3  11      165.60      179.67     63.33 o 
  11   3  11     1344.88     1323.71    162.97 o 
  12   3  11      204.87      210.85     56.55 o 
  13   3  11       90.65       96.77     77.13 o 
  14   3  11     1456.01     1028.87    208.53 o 
  -9   4  11      504.36      780.46    169.25 o 
  -8   4  11      330.13      388.52    101.63 o 
  -7   4  11       53.23       44.21     45.66 o 
  -6   4  11     1353.07     1276.25    155.89 o 
  -5   4  11      453.34      392.83     90.73 o 
  -4   4  11      168.74      186.75     70.92 o 
  -3   4  11      208.21      154.24     60.46 o 
  -2   4  11      109.30       75.34     54.72 o 
  -1   4  11     3544.48     3664.87    194.56 o 
   0   4  11      883.37      967.42     73.65 o 
   1   4  11      428.82      521.48     82.83 o 
   2   4  11      878.93      788.15    119.35 o 
   3   4  11      530.68      537.64     93.46 o 
   4   4  11      435.55      542.39     95.26 o 
   5   4  11     3081.85     3017.26    238.49 o 
   6   4  11     1593.34     1459.23    124.61 o 
   7   4  11     1730.98     1576.77    140.50 o 
   8   4  11       30.98       12.15     54.67 o 
   9   4  11       52.44      124.61     69.96 o 
  10   4  11      822.44      868.39    125.84 o 
  11   4  11      276.33      384.81     88.61 o 
  12   4  11     2922.30     2930.29    197.59 o 
  13   4  11      433.59      376.77    124.10 o 
  14   4  11      618.30      552.70    162.57 o 
  -8   5  11      581.75      721.41    118.46 o 
  -7   5  11      454.39      446.95     92.35 o 
  -6   5  11       46.94       39.45     47.79 o 
  -5   5  11      647.81      696.96    116.03 o 
  -4   5  11      601.22      705.16    156.90 o 
  -3   5  11      563.70      588.06    103.06 o 
  -2   5  11     2626.59     2595.08    299.53 o 
  -1   5  11       15.00       37.41     34.04 o 
   0   5  11     1991.62     1954.58    397.72 o 
   1   5  11      411.49      370.79     74.35 o 
   2   5  11       88.16       52.00     48.60 o 
   3   5  11     3605.01     3403.14    452.28 o 
   4   5  11       55.92       74.77     62.60 o 
   5   5  11      543.32      583.00    102.91 o 
   6   5  11     2330.73     2131.65    149.85 o 
   7   5  11        5.91       15.99     51.97 o 
   8   5  11      845.56      937.37    126.75 o 
   9   5  11     3290.30     3004.99    185.14 o 
  10   5  11        1.67       53.81     61.55 o 
  11   5  11     2824.47     2848.28    248.82 o 
  12   5  11       32.19      104.30     59.42 o 
  13   5  11      791.75      718.59    111.66 o 
  14   5  11      437.12      311.98    111.55 o 
  -8   6  11      516.63      599.88     98.04 o 
  -7   6  11      340.69      292.53     73.75 o 
  -6   6  11      841.92      855.13    126.38 o 
  -5   6  11      259.88      287.08     76.94 o 
  -4   6  11     1684.35     1696.07    148.46 o 
  -3   6  11     1548.34     1551.91    149.82 o 
  -2   6  11      356.69      476.38     89.52 o 
  -1   6  11      939.62      761.75    104.48 o 
   0   6  11      923.06     1017.72    148.40 o 
   1   6  11     1131.45     1179.30    174.41 o 
   2   6  11       19.57       48.31     43.84 o 
   3   6  11      102.92       60.35     52.19 o 
   4   6  11      116.13      160.87     71.17 o 
   5   6  11      124.00      141.77     70.35 o 
   6   6  11       49.32      103.86     65.85 o 
   7   6  11     1511.42     1509.43    148.99 o 
   8   6  11      478.25      559.48    108.23 o 
   9   6  11     1566.63     1438.34    151.73 o 
  10   6  11      835.93      895.11    292.95 o 
  11   6  11       80.85      126.04     54.80 o 
  12   6  11     1185.79     1278.97    152.75 o 
  13   6  11        5.07       62.95     44.91 o 
  14   6  11       19.11       34.21     75.52 o 
  -7   7  11      299.47      472.29     92.24 o 
  -6   7  11      404.84      416.77     90.00 o 
  -5   7  11      968.44      948.85    131.12 o 
  -4   7  11       28.16      117.06     48.67 o 
  -3   7  11     1423.96     1491.45    159.03 o 
  -2   7  11     1376.62     1343.41    191.12 o 
  -1   7  11       57.23       72.29     65.19 o 
   0   7  11       33.18       50.79     48.01 o 
   1   7  11       49.76       48.34     50.71 o 
   2   7  11       99.71       48.64     47.61 o 
   3   7  11     2415.01     2513.54    233.12 o 
   4   7  11      192.31      195.20     73.32 o 
   5   7  11      984.95      888.71    122.76 o 
   6   7  11       59.35       85.13     63.01 o 
   7   7  11       83.72       92.77     63.99 o 
   8   7  11     1928.02     1977.90    153.89 o 
   9   7  11       69.92       36.44     57.18 o 
  10   7  11      978.41      972.51    134.74 o 
  11   7  11      271.32      353.56     81.94 o 
  12   7  11      231.22      273.70     70.62 o 
  13   7  11      726.14      676.78    120.56 o 
  14   7  11       19.22      134.02     81.99 o 
  -7   8  11      388.63      364.21    111.35 o 
  -6   8  11       17.01      100.70     52.16 o 
  -5   8  11       52.22      126.26     92.72 o 
  -4   8  11      491.79      430.90    104.67 o 
  -3   8  11      205.20      261.44     68.28 o 
  -2   8  11      492.90      573.07    101.10 o 
  -1   8  11     1095.58      927.44    187.07 o 
   0   8  11     1014.29     1040.39    122.91 o 
   1   8  11     2153.77     1937.60    160.04 o 
   2   8  11        7.94       16.44     40.03 o 
   3   8  11       38.31       52.11     49.40 o 
   4   8  11     1463.11     1419.89    139.65 o 
   5   8  11     4178.35     4149.20    329.29 o 
   6   8  11     6692.84     6095.73    535.39 o 
   7   8  11      206.22      217.42     80.48 o 
   8   8  11     2546.19     2484.17    236.97 o 
   9   8  11      887.02      820.72    124.90 o 
  10   8  11      541.90      636.85    158.32 o 
  11   8  11       94.73      104.97     50.78 o 
  12   8  11      291.78      319.57     94.95 o 
  13   8  11       29.20       42.29     46.71 o 
  14   8  11      796.78      696.84    168.44 o 
  -6   9  11      725.68      769.26    125.32 o 
  -5   9  11       33.28      127.30     55.49 o 
  -4   9  11       79.75      106.97     99.40 o 
  -3   9  11      376.28      463.93     86.01 o 
  -2   9  11      224.62      230.32     64.11 o 
  -1   9  11      173.49      126.33     86.45 o 
   0   9  11     1680.12     1545.93    223.51 o 
   1   9  11        1.83      -20.77     42.34 o 
   2   9  11     1480.05     1450.25    194.15 o 
   3   9  11     1375.66     1396.91    122.33 o 
   4   9  11     1311.52     1330.29    291.03 o 
   5   9  11       76.68       34.58     51.58 o 
   6   9  11       25.01       26.94     57.39 o 
   7   9  11      180.48      174.41     70.70 o 
   8   9  11     2353.60     2138.64    160.92 o 
   9   9  11       35.56      124.35     53.95 o 
  10   9  11     1887.10     1778.23    175.73 o 
  11   9  11        3.35       29.71     40.89 o 
  12   9  11        0.83       89.72     45.70 o 
  13   9  11       50.82      105.53     65.29 o 
  14   9  11       83.53      182.06     60.95 o 
  -5  10  11      404.62      476.86     94.04 o 
  -4  10  11      197.17      243.61     60.88 o 
  -3  10  11       87.13      120.06     45.95 o 
  -2  10  11      655.60      541.97    133.21 o 
  -1  10  11      391.45      354.90    110.94 o 
   0  10  11        4.94       87.66     84.63 o 
   1  10  11     1819.11     1623.87    141.21 o 
   2  10  11       33.30       96.49     57.09 o 
   3  10  11     2168.27     2163.79    151.36 o 
   4  10  11      738.25      842.84    114.55 o 
   5  10  11      332.72      253.98     66.07 o 
   6  10  11     1203.81     1075.92    155.59 o 
   7  10  11       27.38       46.04     52.84 o 
   8  10  11      227.26      248.49     74.74 o 
   9  10  11      269.39      192.33     65.28 o 
  10  10  11      246.25      276.70     67.33 o 
  11  10  11      812.60      766.18    117.10 o 
  12  10  11      226.78      277.38     72.84 o 
  13  10  11      286.87      232.15     66.44 o 
  14  10  11      161.34      123.60     84.63 o 
  -4  11  11        1.91        7.90     58.10 o 
  -3  11  11     1064.77      947.28    176.34 o 
  -2  11  11      148.32      209.94     85.64 o 
  -1  11  11     2137.50     2126.37    222.29 o 
   0  11  11       84.95      150.83     80.58 o 
   1  11  11      296.46      158.72     85.23 o 
   2  11  11      394.29      391.77     80.91 o 
   3  11  11        0.58       36.57     39.70 o 
   4  11  11      868.95      850.01    203.87 o 
   5  11  11     1065.17      988.34    129.17 o 
   6  11  11       26.60       78.36     66.71 o 
   7  11  11      843.71      782.26    114.62 o 
   8  11  11        1.75      113.64     55.15 o 
   9  11  11       68.57      102.97     46.71 o 
  10  11  11      196.61      210.04     57.97 o 
  11  11  11       40.62      103.77     50.99 o 
  12  11  11      644.77      640.16    155.69 o 
  13  11  11      939.95      926.83    181.80 o 
  14  11  11       73.39      140.30     52.44 o 
   2  12  11       60.20      142.32     69.85 o 
   3  12  11      485.81      476.17    133.21 o 
   4  12  11      376.39      530.23    145.77 o 
   5  12  11       48.43       95.36     75.52 o 
   6  12  11      108.96      194.96     86.45 o 
   7  12  11       30.84       54.26     66.20 o 
   8  12  11      719.04      828.64    184.23 o 
   9  12  11       62.76       89.48     73.49 o 
  10  12  11      105.40      233.43     91.10 o 
  11  12  11      729.75      803.33    178.56 o 
  12  12  11        3.87       12.15     75.52 o 
   3  13  11       11.38        6.88     60.53 o 
   4  13  11     1080.17     1140.42    203.06 o 
   5  13  11       11.76       82.40     65.80 o 
   6  13  11      209.64      364.62    122.69 o 
   7  13  11       78.64       59.93     67.01 o 
   8  13  11      452.22      706.76    177.75 o 
   9  13  11      447.70      417.26    127.55 o 
  10  13  11      676.33      798.68    188.89 o 
  11  13  11      116.78      181.40     78.15 o 
   4  14  11       32.16      170.47     87.66 o 
   5  14  11      457.81      455.52    137.87 o 
   6  14  11      401.57      608.37    156.90 o 
   7  14  11      164.92      288.90     97.58 o 
   8  14  11      305.98      354.09    114.99 o 
   9  14  11       93.72       69.44     70.45 o 
   4  15  11      315.71      603.92    147.99 o 
   5  15  11       61.67      537.72    148.80 o 
  -5 -11  12      241.57      208.32     85.23 o 
  -4 -11  12      154.27      279.58     86.14 o 
  -3 -11  12      353.14      476.16     95.16 o 
  -2 -11  12      116.94      153.22     61.14 o 
  -1 -11  12      158.71      158.09     58.07 o 
   0 -11  12       38.85      114.99     76.93 o 
   1 -11  12       85.89      186.66     88.07 o 
   2 -11  12      169.88      204.07     64.58 o 
  -6 -10  12       14.95       49.60     68.63 o 
  -5 -10  12      167.58      319.91     77.10 o 
  -4 -10  12      154.98      170.22     67.62 o 
  -3 -10  12      335.61      387.92     79.78 o 
  -2 -10  12      179.53      217.83     65.92 o 
  -1 -10  12     1176.45     1075.41    148.80 o 
   0 -10  12      887.53      797.29    123.06 o 
   1 -10  12      568.48      572.83    105.48 o 
   2 -10  12        0.17       82.41     48.13 o 
   3 -10  12       20.17       76.73     61.75 o 
   4 -10  12      462.76      502.69    138.48 o 
  -7  -9  12       12.16       94.75     77.54 o 
  -6  -9  12      378.60      409.97    116.21 o 
  -5  -9  12      123.15      226.99     64.68 o 
  -4  -9  12      457.99      510.11     96.27 o 
  -3  -9  12      400.55      497.46     90.44 o 
  -2  -9  12       35.32      199.92     58.26 o 
  -1  -9  12        0.59        5.81     44.36 o 
   0  -9  12      883.83      780.75    121.19 o 
   1  -9  12        0.42      146.87     54.67 o 
   2  -9  12     2028.17     2091.76    171.71 o 
   3  -9  12       69.03      162.37     84.22 o 
   4  -9  12      700.24      616.67    155.48 o 
   5  -9  12      433.43      447.83    136.66 o 
   6  -9  12       26.60      185.04     97.99 o 
  -8  -8  12       43.85       77.74     60.33 o 
  -7  -8  12      203.17      191.32     76.12 o 
  -6  -8  12        0.71       38.47     57.29 o 
  -5  -8  12      676.04      647.59    172.59 o 
  -4  -8  12      839.90      884.26    128.01 o 
  -3  -8  12       51.69      109.80     50.94 o 
  -2  -8  12      481.63      530.14     98.50 o 
  -1  -8  12       81.98      136.76     58.54 o 
   0  -8  12       90.90       85.34     51.90 o 
   1  -8  12      394.13      453.46    108.92 o 
   2  -8  12       72.23      187.73     57.80 o 
   3  -8  12     1338.61     1272.01    221.48 o 
   4  -8  12      145.55      201.44     94.95 o 
   5  -8  12      793.83     1001.13    207.11 o 
   6  -8  12      536.46      524.15    150.02 o 
   7  -8  12        1.79      216.22    106.49 o 
   8  -8  12        6.05      165.20     79.56 o 
  -8  -7  12      146.98      278.78    104.67 o 
  -7  -7  12      270.12      317.65    120.66 o 
  -6  -7  12      266.50      301.66    101.83 o 
  -5  -7  12      240.24      240.71     62.87 o 
  -4  -7  12     1038.04     1039.83    135.78 o 
  -3  -7  12     1005.58      933.37    143.13 o 
  -2  -7  12      188.95      167.25     67.22 o 
  -1  -7  12      382.90      491.82     97.77 o 
   0  -7  12      716.25      612.99    106.66 o 
   1  -7  12      955.26     1085.33    151.13 o 
   2  -7  12      614.23      467.67    153.66 o 
   3  -7  12        7.71      -12.55     62.96 o 
   4  -7  12     1208.11     1139.00    209.54 o 
   5  -7  12      444.50      481.03    133.42 o 
   6  -7  12       85.68       95.36     66.61 o 
   7  -7  12     2196.92     2317.48    246.79 o 
   8  -7  12        6.35       69.64     68.02 o 
  -9  -6  12      300.11      440.94    127.95 o 
  -8  -6  12      240.16      163.18     80.58 o 
  -7  -6  12      938.30      947.68    190.51 o 
  -6  -6  12      318.54      423.53    125.32 o 
  -5  -6  12      276.97      352.27    116.41 o 
  -4  -6  12      381.47      538.57     94.44 o 
  -3  -6  12       99.59      172.33     68.05 o 
  -2  -6  12     4751.67     4635.77    227.44 o 
  -1  -6  12      162.81      165.83     67.09 o 
   0  -6  12      729.92      821.62    119.94 o 
   1  -6  12      983.75     1128.50    131.67 o 
   2  -6  12     1511.71     1598.57    237.68 o 
   3  -6  12     2482.49     2621.36    262.38 o 
   4  -6  12       55.08      190.31    103.86 o 
   5  -6  12     1951.09     2000.24    227.15 o 
   6  -6  12      136.05      112.77     69.44 o 
   7  -6  12       44.69       64.38     76.73 o 
   8  -6  12      224.88      255.70    100.82 o 
   9  -6  12      696.64      828.44    160.55 o 
  -9  -5  12      407.01      582.46    149.41 o 
  -8  -5  12        0.08      102.64     66.61 o 
  -6  -5  12      720.04      667.89    162.77 o 
  -5  -5  12      116.09      272.70     97.38 o 
  -4  -5  12      707.05      837.02    118.60 o 
  -3  -5  12     1230.07     1180.69    135.09 o 
  -2  -5  12      717.32      846.43    119.96 o 
  -1  -5  12     1457.70     1413.66    132.89 o 
   0  -5  12      716.38      797.71    112.39 o 
   1  -5  12      112.74      164.46    110.13 o 
   2  -5  12     1564.89     1378.71    220.67 o 
   3  -5  12      334.19      251.65    117.83 o 
   4  -5  12     1384.03     1324.45    218.45 o 
   5  -5  12      121.47      111.75     84.42 o 
   6  -5  12       11.55       70.25     67.01 o 
   7  -5  12      192.41      166.62     84.42 o 
   8  -5  12       55.85       11.74     69.64 o 
   9  -5  12      802.00      817.10    171.88 o 
  -9  -4  12      260.19      315.42    118.23 o 
  -8  -4  12      329.56      430.42    133.42 o 
  -7  -4  12        5.50       43.12     55.07 o 
  -6  -4  12      788.38      852.73    170.87 o 
  -5  -4  12      549.68      628.01    155.08 o 
  -4  -4  12       21.96       66.49     48.42 o 
  -3  -4  12      113.42      144.47     82.70 o 
  -2  -4  12     2172.28     2195.81    151.75 o 
  -1  -4  12     1029.56      996.20    121.81 o 
   0  -4  12     5402.71     5183.01    336.88 o 
   1  -4  12      258.44      414.87     80.56 o 
   2  -4  12     1847.92     1673.68    233.02 o 
   3  -4  12      258.94      208.73    122.48 o 
   4  -4  12       20.47       -3.64     74.71 o 
   5  -4  12      151.63      350.45    128.36 o 
   6  -4  12     1018.57     1365.34    212.98 o 
   7  -4  12      250.28      346.40    110.54 o 
   8  -4  12      381.75      525.37    140.91 o 
   9  -4  12       70.92      144.55     78.55 o 
  -9  -3  12     1758.96     1724.23    144.82 o 
  -8  -3  12        0.09       92.04     69.34 o 
  -7  -3  12     1226.66     1430.52    125.15 o 
  -6  -3  12      299.22      400.04     80.43 o 
  -5  -3  12      235.45      212.19     63.02 o 
  -4  -3  12      377.86      417.72     83.76 o 
  -3  -3  12        0.61       16.77     38.01 o 
  -2  -3  12     1310.97     1360.10     99.30 o 
  -1  -3  12      207.59      151.33     54.71 o 
   0  -3  12     3221.16     3120.08    162.23 o 
   1  -3  12     4099.45     4047.83    187.18 o 
   2  -3  12      212.77      240.63     69.10 o 
   3  -3  12        2.27       26.44    106.69 o 
   4  -3  12      154.03      199.29     67.95 o 
   5  -3  12        2.28       37.18     46.22 o 
   6  -3  12     1021.48     1189.53    135.29 o 
   7  -3  12     1346.10     1508.87    138.63 o 
   8  -3  12      583.88      711.77    112.41 o 
   9  -3  12     1787.42     1779.23    139.13 o 
  10  -3  12        1.51       21.73     43.22 o 
  11  -3  12      221.08      339.11    106.29 o 
  12  -3  12      407.91      550.88    136.05 o 
 -10  -2  12        6.84      146.59     55.65 o 
  -9  -2  12       38.79       67.18     50.46 o 
  -8  -2  12     1408.03     1496.28    147.57 o 
  -7  -2  12      475.07      490.25     94.65 o 
  -6  -2  12      582.40      722.80    110.94 o 
  -5  -2  12      873.29      919.46    165.00 o 
  -4  -2  12     2198.56     2242.12    149.03 o 
  -3  -2  12      342.26      428.32     86.66 o 
  -2  -2  12      192.99      269.07     62.03 o 
  -1  -2  12      740.91      811.80     83.67 o 
   0  -2  12      707.51      663.06     73.85 o 
   1  -2  12      215.11      181.34     81.79 o 
   2  -2  12     1772.38     1470.77    163.18 o 
   3  -2  12      352.72      493.19     92.49 o 
   4  -2  12      973.82     1029.30    123.30 o 
   5  -2  12     1843.32     1799.14    138.72 o 
   6  -2  12       81.41       88.44     58.26 o 
   7  -2  12      521.67      538.21    100.40 o 
   8  -2  12     1470.22     1439.71    143.24 o 
   9  -2  12       19.81      130.11     49.44 o 
  10  -2  12     1621.56     1578.47    144.77 o 
  11  -2  12       19.17       66.00     83.41 o 
  12  -2  12      384.82      570.92    147.59 o 
 -10  -1  12      518.60      579.02    126.53 o 
  -9  -1  12      173.59      160.75     55.96 o 
  -8  -1  12       51.55       87.80     50.32 o 
  -7  -1  12      321.21      414.91     84.79 o 
  -6  -1  12      230.34      298.46     75.06 o 
  -5  -1  12      221.02      285.73     74.61 o 
  -4  -1  12     3886.23     3705.22    417.56 o 
  -3  -1  12     3659.35     3756.19    216.85 o 
  -2  -1  12     2506.16     2416.05    121.03 o 
  -1  -1  12      368.41      421.17     64.70 o 
   0  -1  12      148.33      195.35     74.05 o 
   1  -1  12      931.51      968.62    114.40 o 
   2  -1  12      555.04      648.28     99.29 o 
   3  -1  12     5671.64     5396.73    221.93 o 
   4  -1  12       31.13        6.03     51.51 o 
   5  -1  12      425.66      521.88     96.53 o 
   6  -1  12     2712.35     2466.42    162.51 o 
   7  -1  12      186.94      119.93    107.40 o 
   8  -1  12     1539.03     1569.05    145.53 o 
   9  -1  12      279.31      360.23     76.90 o 
  10  -1  12       19.44       51.55     45.17 o 
  11  -1  12      556.50      615.23    102.30 o 
  12  -1  12      113.17       59.32     69.85 o 
  13  -1  12      203.58      260.15     91.51 o 
  -9   0  12      226.29      334.99     79.39 o 
  -8   0  12      166.73      170.68     59.61 o 
  -7   0  12      402.99      541.72    102.73 o 
  -6   0  12      615.45      691.00    109.87 o 
  -5   0  12      514.00      631.07    108.06 o 
  -4   0  12       26.76       32.02     50.39 o 
  -3   0  12      389.83      343.85    100.92 o 
  -2   0  12     3035.48     3122.03    204.19 o 
  -1   0  12     4088.78     3763.75    149.92 o 
   0   0  12      988.75     1118.26    119.70 o 
   1   0  12     3443.97     3167.15    247.20 o 
   2   0  12      995.59     1029.32    116.42 o 
   3   0  12        1.76       36.83     56.33 o 
   4   0  12     1118.63     1222.40    130.66 o 
   5   0  12     4840.85     4796.86    215.58 o 
   6   0  12      140.03      197.29     73.70 o 
   7   0  12      874.64      808.47    121.15 o 
   8   0  12       72.38      145.36     59.53 o 
   9   0  12     4167.43     3757.25    207.23 o 
  10   0  12      237.19      226.13     65.42 o 
  11   0  12       76.68      226.67     58.74 o 
  12   0  12      165.83      302.67     93.94 o 
  13   0  12       38.25       97.99     75.72 o 
  -9   1  12       47.05      142.34     54.47 o 
  -8   1  12      580.06      473.76    137.16 o 
  -7   1  12        6.16       40.76     44.86 o 
  -6   1  12      490.20      559.47    102.35 o 
  -5   1  12      161.52      258.72     74.30 o 
  -4   1  12      853.05      938.32    148.50 o 
  -3   1  12     1815.34     1837.72    189.29 o 
  -2   1  12     1914.48     1773.29    104.79 o 
  -1   1  12      123.14      143.29     45.61 o 
   0   1  12      196.20      202.77     65.78 o 
   1   1  12     2919.85     2850.89    158.26 o 
   2   1  12      386.56      314.32     77.80 o 
   3   1  12     9720.07     9371.02    534.17 o 
   4   1  12       44.36        9.56     54.59 o 
   5   1  12       56.49       73.77     58.22 o 
   6   1  12      211.04      211.28     71.76 o 
   7   1  12      562.55      653.61    109.73 o 
   8   1  12      466.96      585.35    107.52 o 
   9   1  12     1854.97     1785.92    156.89 o 
  10   1  12     2078.46     1958.66    305.91 o 
  11   1  12      684.81      594.50    102.91 o 
  12   1  12        2.56      102.04     70.66 o 
  13   1  12      219.67      213.79     99.00 o 
  -9   2  12      295.40      311.44     66.53 o 
  -8   2  12        1.70       32.73     72.17 o 
  -7   2  12      154.72      212.58     77.03 o 
  -6   2  12     1003.18      952.69    130.55 o 
  -5   2  12        0.24       54.83     46.66 o 
  -4   2  12     1705.15     1730.15    150.42 o 
  -3   2  12      157.47      104.00     70.45 o 
  -2   2  12     1985.36     1908.76    137.69 o 
  -1   2  12      965.94     1040.29     86.94 o 
   0   2  12       15.03        4.60     38.43 o 
   1   2  12       98.58      104.73     49.10 o 
   2   2  12     1100.54     1118.38    121.95 o 
   3   2  12       41.56       14.35     49.75 o 
   4   2  12     1974.00     1828.63    139.80 o 
   5   2  12       12.69       33.02     59.23 o 
   6   2  12     1570.71     1499.92    137.95 o 
   7   2  12        3.94        4.13     54.58 o 
   8   2  12       55.88       98.23     63.17 o 
   9   2  12      799.28      819.39    124.60 o 
  10   2  12     1868.67     1981.41    152.74 o 
  11   2  12      296.17      353.99     73.70 o 
  12   2  12      924.17     1042.93    137.57 o 
  13   2  12       36.49      171.07     92.93 o 
  -9   3  12       25.90       -3.44     62.36 o 
  -8   3  12      643.50      645.38    116.45 o 
  -7   3  12      697.10      671.41    110.51 o 
  -6   3  12      144.07      132.73     55.98 o 
  -5   3  12     1157.34     1128.58    140.08 o 
  -4   3  12      116.94      196.86     68.58 o 
  -3   3  12     2456.70     2695.70    164.68 o 
  -2   3  12     2461.61     2305.47    265.11 o 
  -1   3  12     1812.17     1813.54    127.92 o 
   0   3  12     1666.48     1540.78    133.42 o 
   1   3  12        3.30       -6.89     33.32 o 
   2   3  12      702.82      635.17    127.95 o 
   3   3  12      761.29      762.11    109.31 o 
   4   3  12      259.05      280.59     78.22 o 
   5   3  12      547.01      449.34     94.80 o 
   6   3  12       10.70        9.99     51.65 o 
   7   3  12     1250.05     1178.47    136.24 o 
   8   3  12     1079.57     1024.37    132.77 o 
   9   3  12      223.56      249.83     73.69 o 
  10   3  12      420.25      438.54     90.71 o 
  11   3  12      235.04      253.98     68.99 o 
  12   3  12       41.35       28.83     40.71 o 
  13   3  12      605.96      732.68    176.54 o 
  14   3  12      901.26      767.91    175.12 o 
  -8   4  12        6.29        2.14     40.37 o 
  -7   4  12     1170.56     1273.68    159.12 o 
  -6   4  12      581.14      582.01    103.81 o 
  -5   4  12      615.82      607.42    101.70 o 
  -4   4  12     1278.54     1107.06    135.31 o 
  -3   4  12      492.41      484.90    126.03 o 
  -2   4  12     1696.11     1401.28    123.13 o 
  -1   4  12     3965.47     4118.00    674.78 o 
   0   4  12      615.03      691.06    155.99 o 
   1   4  12     2671.58     2443.78    228.97 o 
   2   4  12        0.11       22.94     44.61 o 
   3   4  12      599.59      635.85    110.34 o 
   4   4  12      782.18      647.17    108.92 o 
   5   4  12       12.11       28.38     58.52 o 
   6   4  12      789.06      747.07    117.02 o 
   7   4  12      258.10      205.37     74.20 o 
   8   4  12        1.76      -48.56     48.56 o 
   9   4  12     1822.52     1663.76    152.74 o 
  10   4  12       66.61       48.68     53.12 o 
  11   4  12      980.56      935.84    133.06 o 
  12   4  12      383.98      363.67     78.88 o 
  13   4  12      107.62      104.26     79.97 o 
  14   4  12      420.23      420.09    123.09 o 
  -8   5  12      496.92      590.35    143.74 o 
  -7   5  12        5.38       42.90     52.66 o 
  -6   5  12      662.72      710.13    116.11 o 
  -5   5  12      402.45      498.32     96.76 o 
  -4   5  12      374.04      328.01     77.37 o 
  -3   5  12     4721.86     4919.47    424.04 o 
  -2   5  12      102.02      173.26     60.73 o 
  -1   5  12      877.79      648.66    162.37 o 
   0   5  12      343.84      354.19     82.80 o 
   1   5  12      134.19      215.33     64.93 o 
   2   5  12     1268.19     1279.53    130.59 o 
   3   5  12     1355.75     1380.36    185.24 o 
   4   5  12     4539.69     4588.31    521.11 o 
   5   5  12      185.94      177.43     75.99 o 
   6   5  12       14.60      -10.15     55.30 o 
   7   5  12      456.94      477.60     99.24 o 
   8   5  12       96.10       32.85     56.35 o 
   9   5  12      460.90      459.51    101.59 o 
  10   5  12     2098.28     1991.21    157.35 o 
  11   5  12      315.62      507.92     99.85 o 
  12   5  12     1706.17     1588.34    314.01 o 
  13   5  12      914.51      953.27    148.09 o 
  14   5  12      289.34      371.70    119.65 o 
  -7   6  12      382.48      476.45    110.64 o 
  -6   6  12       57.93       92.78     48.62 o 
  -5   6  12     1480.89     1411.35    141.16 o 
  -4   6  12     1020.49     1005.81    133.86 o 
  -3   6  12       29.43       55.93     50.73 o 
  -2   6  12      693.85      594.00    166.01 o 
  -1   6  12       27.90      120.66    113.17 o 
   0   6  12      274.15      377.94     81.44 o 
   1   6  12     1275.49     1310.59    126.59 o 
   2   6  12      742.04      770.96    107.78 o 
   3   6  12       31.34       32.78     51.55 o 
   4   6  12     1577.96     1634.50    144.01 o 
   5   6  12       16.34       14.54     54.09 o 
   6   6  12     3983.18     3804.05    205.72 o 
   7   6  12      136.32      179.02     82.09 o 
   8   6  12      471.35      470.35     97.70 o 
   9   6  12     2343.86     2166.62    162.03 o 
  10   6  12       89.42      189.39     68.16 o 
  11   6  12     2953.85     2478.95    176.84 o 
  12   6  12       19.22       40.93     50.42 o 
  13   6  12     1088.24     1131.57    145.19 o 
  14   6  12      144.04      169.66     86.04 o 
  -7   7  12      223.64      179.98     75.11 o 
  -6   7  12      462.04      503.70     95.59 o 
  -5   7  12        1.25      155.63     54.73 o 
  -4   7  12      602.53      577.27     98.44 o 
  -3   7  12      492.78      444.64     88.26 o 
  -2   7  12       13.63       62.96     91.91 o 
  -1   7  12       14.67      -10.33     91.71 o 
   0   7  12     1642.71     1870.04    323.52 o 
   1   7  12       20.06       18.09     44.82 o 
   2   7  12     1490.00     1481.31    135.69 o 
   3   7  12      421.74      444.78     92.44 o 
   4   7  12     1938.17     1831.42    144.03 o 
   5   7  12        2.80       24.38     62.66 o 
   6   7  12      505.07      491.07    106.02 o 
   7   7  12     1800.83     1670.75    166.72 o 
   8   7  12     1813.58     1715.46    155.37 o 
   9   7  12     2681.89     2510.07    177.01 o 
  10   7  12     1608.70     1632.91    153.71 o 
  11   7  12      210.13      194.43     65.91 o 
  12   7  12      171.51      166.69     64.90 o 
  13   7  12       40.11       72.95     49.63 o 
  14   7  12      104.45      126.33     83.61 o 
  -6   8  12        5.54       49.67     46.28 o 
  -5   8  12      978.23      897.54    126.67 o 
  -4   8  12      127.38      226.58     59.84 o 
  -3   8  12     1130.90      815.48    179.17 o 
  -2   8  12       15.43       92.32     88.07 o 
  -1   8  12      207.49      173.10    103.25 o 
   0   8  12        6.86       72.48     99.81 o 
   1   8  12       67.69       52.52     49.07 o 
   2   8  12      444.56      478.68     91.21 o 
   3   8  12      339.54      277.77     74.70 o 
   4   8  12      499.13      426.57     91.48 o 
   5   8  12     1047.34      977.79    130.63 o 
   6   8  12      436.77      412.14    101.03 o 
   7   8  12     1717.72     1744.78    158.58 o 
   8   8  12     1731.69     1562.37    160.15 o 
   9   8  12       26.62       68.60     49.77 o 
  10   8  12      137.87       86.64     53.90 o 
  11   8  12      391.16      414.02     93.71 o 
  12   8  12        1.35       85.34     48.48 o 
  13   8  12      308.03      250.85     62.77 o 
  14   8  12       54.29      100.33     47.08 o 
  -5   9  12       15.29      228.80    119.04 o 
  -4   9  12      611.55      819.73    179.78 o 
  -3   9  12      294.74      426.97    125.12 o 
  -2   9  12     1851.41     1502.61    232.62 o 
  -1   9  12      367.56      467.26    139.49 o 
   0   9  12        5.43      -12.75     67.42 o 
   1   9  12       42.66       61.87     50.37 o 
   2   9  12      866.20      940.56    122.43 o 
   3   9  12      185.63      249.58     66.77 o 
   4   9  12     4370.75     4326.64    458.86 o 
   5   9  12      336.36      278.80     77.87 o 
   6   9  12     5097.83     4376.02    225.87 o 
   7   9  12      244.51      252.52     78.18 o 
   8   9  12      258.79      257.91     73.50 o 
   9   9  12      627.48      649.30    110.80 o 
  10   9  12      153.58      110.63     51.59 o 
  11   9  12        0.89       62.45     46.20 o 
  12   9  12      150.02      200.05     63.24 o 
  13   9  12      144.78      232.53     62.48 o 
  14   9  12      375.83      366.46     73.51 o 
  -4  10  12       28.60      151.23     79.16 o 
  -3  10  12      435.10      408.96    123.09 o 
  -2  10  12      786.39     1065.71    201.44 o 
  -1  10  12      229.76      294.37    104.06 o 
   0  10  12      876.17      813.86    180.18 o 
   1  10  12      873.19      612.02    156.90 o 
   2  10  12      508.89      547.41    100.62 o 
   3  10  12     1614.18     1420.60    176.24 o 
   4  10  12      252.18      313.13     73.05 o 
   5  10  12     1430.13     1338.72    129.62 o 
   6  10  12     1010.43      996.00    131.49 o 
   7  10  12      965.98      970.75    131.19 o 
   8  10  12      496.58      575.66    105.09 o 
   9  10  12        1.46       25.86     58.10 o 
  10  10  12       75.81       88.26     48.89 o 
  11  10  12       49.87       81.22     50.87 o 
  12  10  12       49.56       95.41     58.76 o 
  13  10  12        1.12       22.16     52.48 o 
  14  10  12      222.13      251.13     50.50 o 
  -3  11  12        0.02      109.53     76.12 o 
  -2  11  12      147.47      243.35     98.59 o 
  -1  11  12      404.27      356.32    110.54 o 
   0  11  12       93.06      166.62     74.71 o 
   1  11  12      846.74      747.05    166.82 o 
   2  11  12      649.54      868.67    173.10 o 
   3  11  12      682.52      624.02    169.15 o 
   4  11  12      739.21      839.92    193.34 o 
   5  11  12      374.68      439.87     79.95 o 
   6  11  12       48.67      115.19     41.55 o 
   7  11  12      369.96      416.58     82.51 o 
   8  11  12       30.92       20.47     43.26 o 
   9  11  12      244.09      276.87     69.02 o 
  10  11  12        7.33      102.35     61.44 o 
  11  11  12      778.51      804.09    122.69 o 
  12  11  12       75.72       97.68     49.07 o 
  13  11  12        7.21       32.61     45.35 o 
   2  12  12      667.44      647.65    143.13 o 
   3  12  12      413.69      504.72    130.78 o 
   4  12  12      309.81      326.15    108.11 o 
   5  12  12     1356.26     1715.18    247.80 o 
   6  12  12      123.77      180.79     86.45 o 
   7  12  12      421.96      447.42    132.61 o 
   8  12  12       46.99      104.47     71.67 o 
   9  12  12      100.01      149.21     78.75 o 
  10  12  12       38.47       34.01     65.19 o 
  11  12  12      809.85     1108.03    216.22 o 
  12  12  12      712.15      635.50    147.79 o 
   3  13  12      399.48      430.82    125.12 o 
   4  13  12      204.01      368.26    121.67 o 
   5  13  12      218.98      258.33    106.29 o 
   6  13  12      313.19      384.86    132.40 o 
   7  13  12        0.12      101.83     71.06 o 
   8  13  12      134.36       71.67     69.44 o 
   9  13  12      811.57      987.57    205.49 o 
  10  13  12      144.07      178.56     71.06 o 
   3  14  12        0.04       61.55     63.37 o 
   4  14  12      164.01      185.65     88.47 o 
   5  14  12      106.41      270.48    103.86 o 
   6  14  12        1.05       32.19     66.00 o 
   7  14  12      235.69      212.17     84.22 o 
   8  14  12        6.01      127.95     76.12 o 
  -2 -11  13       77.81      226.55     87.86 o 
  -1 -11  13      169.66      230.80     78.35 o 
   0 -11  13      196.25      424.34     99.00 o 
  -5 -10  13      367.65      646.84    139.90 o 
  -4 -10  13        4.96       72.07     51.85 o 
  -3 -10  13      547.02      505.94     93.71 o 
  -2 -10  13      137.44      160.00     55.52 o 
  -1 -10  13      479.35      534.30     96.22 o 
   0 -10  13       80.99      137.10     51.10 o 
   1 -10  13      121.34      109.32     64.99 o 
  -6  -9  13      126.36       18.42     63.98 o 
  -5  -9  13       14.24       39.54     44.72 o
[truncated: 97,353 more chars]
